# Supplementary material for: N,N-Dimethyl-3-oxo-3-(thio­phen-2-yl)propanaminium chloride
Source: Acta Crystallogr Sect E Struct Rep Online. 2011 Aug 6;67(Pt 9):o2271. doi: 10.1107/S1600536811031199 (PMC3200580; doi:10.1107/S1600536811031199)
Supplement: Supplementary file 1 [file e-67-o2271-sup1.cif]

##############################################################################
#                                                                            #
# This CIF contains the data in a paper accepted for publication in          #
# Acta Crystallographica Section E. It conforms to the requirements of       #
# Notes for Authors for Acta Crystallographica Section E, and has been       #
# peer reviewed under the auspices of the IUCr Commission on Journals.       #
#                                                                            #
# Full details of the Crystallographic Information File format               #
# are given in the paper "The Crystallographic Information File (CIF):       #
# a New Standard Archive File for Crystallography" by S. R. Hall, F. H.      #
# Allen and I. D. Brown [Acta Cryst. (1991), A47, 655-685].                  #
#                                                                            #
# The current version of the core CIF dictionary is obtainable from          #
# ftp://ftp.iucr.org/pub/cif_core.dic.                                       #
#                                                                            #
# Software is freely available for graphical display of the structure(s)     #
# in this CIF. For information consult the CIF software page                 #
# http://www.iucr.org/resources/cif/software.                                #
#                                                                            #
# This file may be used for bona fide research purposes within the           #
# scientific community so long as proper attribution is given to the journal # 
# article from which it was obtained.                                        #
#                                                                            #
##############################################################################
data_global
_audit_creation_method     SHELXL-97
_journal_date_recd_electronic     2011-08-01
_journal_date_accepted     2011-08-02
_journal_name_full     'Acta Crystallographica, Section E'
_journal_year     2011
_journal_volume     67
_journal_issue      9
_journal_page_first     o2271
_journal_page_last     o2271
_journal_paper_category     QO
_journal_coeditor_code     TK2775
_publ_contact_author_name     'Jasinski, Jerry P.'
_publ_contact_author_address
;
Department of Chemistry
Keene State College
229 Main Street
Keene, New Hampshire 03435, USA
;
_publ_contact_author_email     jjasinski@keene.edu
_publ_contact_author_fax     ?
_publ_contact_author_phone     '603 358-2563'
_publ_section_title
;
<i>N</i>,<i>N</i>-Dimethyl-3-oxo-3-(thiophen-2-yl)propanaminium chloride
;
loop_
    _publ_author_name
    _publ_author_address
    'Dayananda, A. S.'
;
Department of Studies in Chemistry
University of Mysore
Manasagangotri, Mysore 570 006, India
;
    'Jasinski, Jerry P.'
;
Department of Chemistry
Keene State College
229 Main Street
Keene, NH 03435-2001, USA
;
    'Golen, James A.'
;
Department of Chemistry
Keene State College
229 Main Street
Keene, NH 03435-2001, USA
;
    'Yathirajan, H. S.'
;
Department of Studies in Chemistry
University of Mysore
Manasagangotri, Mysore 570 006, India
;
    'Narayana, B.'
;
Department of Studies in Chemistry
Mangalore University
Mangalagangotri, 574 199, India
;
data_I
_chemical_name_systematic
;
<i>N</i>,<i>N</i>-Dimethyl-3-oxo-3-(thiophen-2-yl)propanaminium chloride
;
_chemical_name_common     ?
_chemical_formula_moiety     'C9 H14 N O S +, Cl -'
_chemical_formula_sum     'C9 H14 Cl N O S'
_chemical_formula_iupac     'C9 H14 N O S +, Cl -'
_chemical_formula_weight     219.72
_chemical_melting_point     ?
_symmetry_cell_setting     monoclinic
_symmetry_space_group_name_H-M     'P 21/n'
_symmetry_space_group_name_Hall     '-P 2yn'
loop_
    _symmetry_equiv_pos_as_xyz
    'x, y, z'
    '-x+1/2, y+1/2, -z+1/2'
    '-x, -y, -z'
    'x-1/2, -y-1/2, z-1/2'
_cell_length_a     5.8663(3)
_cell_length_b     27.0109(9)
_cell_length_c     7.1385(4)
_cell_angle_alpha     90.00
_cell_angle_beta     110.767(6)
_cell_angle_gamma     90.00
_cell_volume     1057.63(9)
_cell_formula_units_Z     4
_cell_measurement_reflns_used     6745
_cell_measurement_theta_min     3.05
_cell_measurement_theta_max     32.20
_cell_measurement_temperature     173(2)
_exptl_crystal_description     block
_exptl_crystal_colour     colorless
_exptl_crystal_size_max     0.24
_exptl_crystal_size_mid     0.21
_exptl_crystal_size_min     0.11
_exptl_crystal_density_diffrn     1.380
_exptl_crystal_density_meas     ?
_exptl_crystal_density_method     'not measured'
_exptl_crystal_F_000     464
_exptl_absorpt_coefficient_mu     0.520
_exptl_absorpt_correction_type     multi-scan
_exptl_absorpt_process_details
;
(CrysAlis RED; Oxford Diffraction, 2010)
;
_exptl_absorpt_correction_T_min     0.8854
_exptl_absorpt_correction_T_max     0.9450
_exptl_special_details     ?
_diffrn_ambient_temperature     173(2)
_diffrn_radiation_type     MoK\a
_diffrn_radiation_wavelength     0.71073
_diffrn_radiation_source     'Enhance (Mo) X-ray Source'
_diffrn_radiation_monochromator     'graphite'
_diffrn_measurement_device_type     'Oxford Diffraction Xcalibur Eos Gemini'
_diffrn_measurement_method     \w
_diffrn_detector_area_resol_mean     16.1500
_diffrn_reflns_number     14443
_diffrn_reflns_av_R_equivalents     0.0328
_diffrn_reflns_av_sigmaI/netI     0.0236
_diffrn_reflns_theta_min     3.14
_diffrn_reflns_theta_max     32.27
_diffrn_reflns_theta_full     25.00
_diffrn_measured_fraction_theta_max     0.942
_diffrn_measured_fraction_theta_full     0.999
_diffrn_reflns_limit_h_min     -8
_diffrn_reflns_limit_h_max     8
_diffrn_reflns_limit_k_min     -39
_diffrn_reflns_limit_k_max     40
_diffrn_reflns_limit_l_min     -10
_diffrn_reflns_limit_l_max     10
_refine_special_details
;
Refinement of <i>F</i>^2^ against ALL reflections. The weighted <i>R</i>-factor
<i>wR</i> and goodness of fit <i>S</i> are based on <i>F</i>^2^, conventional
<i>R</i>-factors <i>R</i> are based on <i>F</i>, with <i>F</i> set to zero for
negative <i>F</i>^2^. The threshold expression of <i>F</i>^2^ >
\s(<i>F</i>^2^) is used only for calculating <i>R</i>-factors(gt) <i>etc</i>.
and is not relevant to the choice of reflections for refinement.
<i>R</i>-factors based on <i>F</i>^2^ are statistically about twice as large
as those based on <i>F</i>, and <i>R</i>- factors based on ALL data will be
even larger.
;
_reflns_number_total     3538
_reflns_number_gt     3290
_reflns_threshold_expression     I>2\s(I)
_refine_ls_structure_factor_coef     Fsqd
_refine_ls_matrix_type     full
_refine_ls_R_factor_all     0.0405
_refine_ls_R_factor_gt     0.0375
_refine_ls_wR_factor_gt     0.0946
_refine_ls_wR_factor_ref     0.0965
_refine_ls_goodness_of_fit_ref     1.125
_refine_ls_restrained_S_all     1.124
_refine_ls_number_reflns     3538
_refine_ls_number_parameters     124
_refine_ls_number_restraints     1
_refine_ls_hydrogen_treatment     mixed
_refine_ls_weighting_scheme     calc
_refine_ls_weighting_details
         'calc w=1/[\s^2^(Fo^2^)+(0.0412P)^2^+0.4408P] where P=(Fo^2^+2Fc^2^)/3'
_atom_sites_solution_hydrogens     geom
_atom_sites_solution_primary     direct
_atom_sites_solution_secondary     difmap
_refine_ls_shift/su_max     0.003
_refine_ls_shift/su_mean     0.000
_refine_diff_density_max     0.373
_refine_diff_density_min     -0.280
_refine_ls_extinction_method     '<i>SHELXL97</i> (Sheldrick, 2008)'
_refine_ls_extinction_coef     0.0190(18)
_refine_ls_extinction_expression
                                  'Fc^*^=kFc[1+0.001xFc^2^\l^3^/sin(2\q)]^-1/4^'
loop_
    _atom_type_symbol
    _atom_type_description
    _atom_type_scat_dispersion_real
    _atom_type_scat_dispersion_imag
    _atom_type_scat_source
    'C' 'C' 0.0033 0.0016
                         'International Tables Vol C Tables 4.2.6.8 and 6.1.1.4'
    'H' 'H' 0.0000 0.0000
                         'International Tables Vol C Tables 4.2.6.8 and 6.1.1.4'
    'N' 'N' 0.0061 0.0033
                         'International Tables Vol C Tables 4.2.6.8 and 6.1.1.4'
    'O' 'O' 0.0106 0.0060
                         'International Tables Vol C Tables 4.2.6.8 and 6.1.1.4'
    'S' 'S' 0.1246 0.1234
                         'International Tables Vol C Tables 4.2.6.8 and 6.1.1.4'
    'Cl' 'Cl' 0.1484 0.1585
                         'International Tables Vol C Tables 4.2.6.8 and 6.1.1.4'
_computing_data_collection     '<i>CrysAlis PRO</i> (Oxford Diffraction, 2010)'
_computing_cell_refinement     '<i>CrysAlis PRO</i> (Oxford Diffraction, 2010)'
_computing_data_reduction     '<i>CrysAlis RED</i> (Oxford Diffraction, 2010)'
_computing_structure_solution     '<i>SHELXS97</i> (Sheldrick, 2008)'
_computing_structure_refinement     '<i>SHELXL97</i> (Sheldrick, 2008)'
_computing_molecular_graphics     '<i>SHELXTL</i> (Sheldrick, 2008)'
_computing_publication_material     '<i>SHELXTL</i> (Sheldrick, 2008)'
loop_
    _atom_site_type_symbol
    _atom_site_label
    _atom_site_fract_x
    _atom_site_fract_y
    _atom_site_fract_z
    _atom_site_U_iso_or_equiv
    _atom_site_adp_type
    _atom_site_calc_flag
    _atom_site_refinement_flags
    _atom_site_occupancy
    _atom_site_symmetry_multiplicity
    _atom_site_disorder_assembly
    _atom_site_disorder_group
    S S1 0.52202(6) 0.201976(12) 0.22248(5) 0.02281(9) Uani d . 1 1 . .
    Cl Cl1 0.25260(7) 0.437297(12) 0.73047(5) 0.02698(10) Uani d . 1 1 . .
    O O1 0.59639(18) 0.31119(4) 0.23658(16) 0.0269(2) Uani d . 1 1 . .
    N N1 0.1628(2) 0.42989(4) 0.28618(16) 0.0202(2) Uani d D 1 1 . .
    H H1N 0.185(3) 0.4283(6) 0.413(2) 0.024 Uiso d D 1 1 . .
    C C1 0.3315(2) 0.15653(5) 0.24400(19) 0.0232(2) Uani d . 1 1 . .
    H H1A 0.3584 0.1222 0.2307 0.028 Uiso calc R 1 1 . .
    C C2 0.1360(2) 0.17494(5) 0.2825(2) 0.0232(2) Uani d . 1 1 . .
    H H2A 0.0125 0.1549 0.3008 0.028 Uiso calc R 1 1 . .
    C C3 0.1380(2) 0.22742(4) 0.29226(19) 0.0200(2) Uani d . 1 1 . .
    H H3A 0.0157 0.2465 0.3172 0.024 Uiso calc R 1 1 . .
    C C4 0.3377(2) 0.24739(4) 0.26137(17) 0.0176(2) Uani d . 1 1 . .
    C C5 0.4056(2) 0.29935(4) 0.25738(17) 0.0183(2) Uani d . 1 1 . .
    C C6 0.2273(2) 0.33779(4) 0.27755(18) 0.0193(2) Uani d . 1 1 . .
    H H6A 0.0631 0.3312 0.1780 0.023 Uiso calc R 1 1 . .
    H H6B 0.2174 0.3358 0.4129 0.023 Uiso calc R 1 1 . .
    C C7 0.3098(2) 0.38907(4) 0.24408(19) 0.0209(2) Uani d . 1 1 . .
    H H7A 0.4826 0.3934 0.3311 0.025 Uiso calc R 1 1 . .
    H H7B 0.3006 0.3918 0.1033 0.025 Uiso calc R 1 1 . .
    C C8 -0.1028(3) 0.42606(5) 0.1722(2) 0.0301(3) Uani d . 1 1 . .
    H H8A -0.1859 0.4550 0.2009 0.045 Uiso calc R 1 1 . .
    H H8B -0.1665 0.3959 0.2118 0.045 Uiso calc R 1 1 . .
    H H8C -0.1313 0.4248 0.0284 0.045 Uiso calc R 1 1 . .
    C C9 0.2585(3) 0.47836(5) 0.2479(2) 0.0278(3) Uani d . 1 1 . .
    H H9A 0.1668 0.5052 0.2806 0.042 Uiso calc R 1 1 . .
    H H9B 0.2405 0.4806 0.1063 0.042 Uiso calc R 1 1 . .
    H H9C 0.4313 0.4812 0.3315 0.042 Uiso calc R 1 1 . .
loop_
    _atom_site_aniso_label
    _atom_site_aniso_U_11
    _atom_site_aniso_U_22
    _atom_site_aniso_U_33
    _atom_site_aniso_U_12
    _atom_site_aniso_U_13
    _atom_site_aniso_U_23
    S1 0.01902(15) 0.02573(16) 0.02610(16) 0.00399(11) 0.01097(12) -0.00015(11)
    Cl1 0.03912(19) 0.02268(15) 0.02328(15) -0.00231(12) 0.01617(13)
                                                                    -0.00105(11)
    O1 0.0213(4) 0.0274(5) 0.0360(5) -0.0029(4) 0.0150(4) -0.0012(4)
    N1 0.0250(5) 0.0182(4) 0.0199(5) -0.0021(4) 0.0109(4) -0.0013(4)
    C1 0.0259(6) 0.0205(5) 0.0226(6) 0.0040(4) 0.0078(5) 0.0007(4)
    C2 0.0221(6) 0.0213(5) 0.0265(6) -0.0012(4) 0.0090(5) 0.0012(5)
    C3 0.0169(5) 0.0199(5) 0.0243(5) 0.0010(4) 0.0086(4) 0.0001(4)
    C4 0.0149(5) 0.0197(5) 0.0174(5) 0.0016(4) 0.0050(4) 0.0003(4)
    C5 0.0173(5) 0.0221(5) 0.0156(5) -0.0002(4) 0.0060(4) -0.0002(4)
    C6 0.0187(5) 0.0196(5) 0.0209(5) -0.0008(4) 0.0086(4) 0.0006(4)
    C7 0.0228(5) 0.0200(5) 0.0234(5) -0.0008(4) 0.0126(5) -0.0007(4)
    C8 0.0240(6) 0.0232(6) 0.0421(8) 0.0012(5) 0.0106(6) -0.0032(5)
    C9 0.0377(7) 0.0177(5) 0.0315(7) -0.0056(5) 0.0167(6) -0.0020(5)
_geom_special_details
;
All e.s.d.'s (except the e.s.d. in the dihedral angle between two l.s. planes)
are estimated using the full covariance matrix. The cell e.s.d.'s are taken
into account individually in the estimation of e.s.d.'s in distances, angles
and torsion angles; correlations between e.s.d.'s in cell parameters are only
used when they are defined by crystal symmetry. An approximate (isotropic)
treatment of cell e.s.d.'s is used for estimating e.s.d.'s involving l.s.
planes.
;
loop_
    _geom_bond_atom_site_label_1
    _geom_bond_atom_site_label_2
    _geom_bond_site_symmetry_2
    _geom_bond_distance
    _geom_bond_publ_flag
    S1 C1 . 1.7032(14) ?
    S1 C4 . 1.7216(12) ?
    O1 C5 . 1.2224(15) ?
    N1 C8 . 1.4834(18) ?
    N1 C9 . 1.4876(16) ?
    N1 C7 . 1.4947(16) ?
    N1 H1N . 0.870(13) ?
    C1 C2 . 1.3647(18) ?
    C1 H1A . 0.9500 ?
    C2 C3 . 1.4191(17) ?
    C2 H2A . 0.9500 ?
    C3 C4 . 1.3769(16) ?
    C3 H3A . 0.9500 ?
    C4 C5 . 1.4620(16) ?
    C5 C6 . 1.5165(16) ?
    C6 C7 . 1.5139(16) ?
    C6 H6A . 0.9900 ?
    C6 H6B . 0.9900 ?
    C7 H7A . 0.9900 ?
    C7 H7B . 0.9900 ?
    C8 H8A . 0.9800 ?
    C8 H8B . 0.9800 ?
    C8 H8C . 0.9800 ?
    C9 H9A . 0.9800 ?
    C9 H9B . 0.9800 ?
    C9 H9C . 0.9800 ?
loop_
    _geom_angle_atom_site_label_1
    _geom_angle_atom_site_label_2
    _geom_angle_atom_site_label_3
    _geom_angle_site_symmetry_1
    _geom_angle_site_symmetry_3
    _geom_angle
    _geom_angle_publ_flag
    C1 S1 C4 . . 91.69(6) ?
    C8 N1 C9 . . 110.60(11) ?
    C8 N1 C7 . . 114.01(10) ?
    C9 N1 C7 . . 109.27(10) ?
    C8 N1 H1N . . 108.0(12) ?
    C9 N1 H1N . . 107.8(11) ?
    C7 N1 H1N . . 106.8(11) ?
    C2 C1 S1 . . 112.38(10) ?
    C2 C1 H1A . . 123.8 ?
    S1 C1 H1A . . 123.8 ?
    C1 C2 C3 . . 112.40(11) ?
    C1 C2 H2A . . 123.8 ?
    C3 C2 H2A . . 123.8 ?
    C4 C3 C2 . . 112.10(11) ?
    C4 C3 H3A . . 124.0 ?
    C2 C3 H3A . . 124.0 ?
    C3 C4 C5 . . 129.24(11) ?
    C3 C4 S1 . . 111.43(9) ?
    C5 C4 S1 . . 119.33(9) ?
    O1 C5 C4 . . 121.40(11) ?
    O1 C5 C6 . . 121.64(11) ?
    C4 C5 C6 . . 116.96(10) ?
    C7 C6 C5 . . 109.97(9) ?
    C7 C6 H6A . . 109.7 ?
    C5 C6 H6A . . 109.7 ?
    C7 C6 H6B . . 109.7 ?
    C5 C6 H6B . . 109.7 ?
    H6A C6 H6B . . 108.2 ?
    N1 C7 C6 . . 113.80(9) ?
    N1 C7 H7A . . 108.8 ?
    C6 C7 H7A . . 108.8 ?
    N1 C7 H7B . . 108.8 ?
    C6 C7 H7B . . 108.8 ?
    H7A C7 H7B . . 107.7 ?
    N1 C8 H8A . . 109.5 ?
    N1 C8 H8B . . 109.5 ?
    H8A C8 H8B . . 109.5 ?
    N1 C8 H8C . . 109.5 ?
    H8A C8 H8C . . 109.5 ?
    H8B C8 H8C . . 109.5 ?
    N1 C9 H9A . . 109.5 ?
    N1 C9 H9B . . 109.5 ?
    H9A C9 H9B . . 109.5 ?
    N1 C9 H9C . . 109.5 ?
    H9A C9 H9C . . 109.5 ?
    H9B C9 H9C . . 109.5 ?
loop_
    _geom_torsion_atom_site_label_1
    _geom_torsion_atom_site_label_2
    _geom_torsion_atom_site_label_3
    _geom_torsion_atom_site_label_4
    _geom_torsion_site_symmetry_1
    _geom_torsion_site_symmetry_2
    _geom_torsion_site_symmetry_3
    _geom_torsion_site_symmetry_4
    _geom_torsion
    _geom_torsion_publ_flag
    C4 S1 C1 C2 . . . . -0.93(11) ?
    S1 C1 C2 C3 . . . . 0.86(15) ?
    C1 C2 C3 C4 . . . . -0.29(16) ?
    C2 C3 C4 C5 . . . . 179.34(12) ?
    C2 C3 C4 S1 . . . . -0.40(14) ?
    C1 S1 C4 C3 . . . . 0.75(10) ?
    C1 S1 C4 C5 . . . . -179.02(10) ?
    C3 C4 C5 O1 . . . . 176.73(13) ?
    S1 C4 C5 O1 . . . . -3.55(17) ?
    C3 C4 C5 C6 . . . . -4.03(19) ?
    S1 C4 C5 C6 . . . . 175.70(8) ?
    O1 C5 C6 C7 . . . . 6.42(16) ?
    C4 C5 C6 C7 . . . . -172.82(10) ?
    C8 N1 C7 C6 . . . . -55.48(14) ?
    C9 N1 C7 C6 . . . . -179.79(11) ?
    C5 C6 C7 N1 . . . . -172.73(10) ?
loop_
    _geom_hbond_atom_site_label_D
    _geom_hbond_atom_site_label_H
    _geom_hbond_atom_site_label_A
    _geom_hbond_site_symmetry_A
    _geom_hbond_distance_DH
    _geom_hbond_distance_HA
    _geom_hbond_distance_DA
    _geom_hbond_angle_DHA
    N1 H1N Cl1 . 0.870(13) 2.170(14) 3.0317(11) 170.7(15)
    C1 H1A Cl1 4_665 0.95 2.82 3.5641(13) 136.2
    C6 H6A Cg1 4_454 0.99 2.97 3.8183(13) 144
