# Supplementary material for: N,N-Dimethyl-3-oxo-3-(thio­phen-2-yl)propanaminium chloride
Source: Acta Crystallogr Sect E Struct Rep Online. 2011 Aug 6;67(Pt 9):o2271. doi: 10.1107/S1600536811031199 (PMC3200580; doi:10.1107/S1600536811031199)
Supplement: Supplementary file 2 [file e-67-o2271-Isup2.hkl]

# 
# h,k,l, Fc-squared, Fo-squared, sigma(Fo-squared) and status flag 
# 
data_I
_shelx_title ' HSY1114 in P2(1)/n' 
_shelx_refln_list_code          4 
_shelx_F_calc_maximum      288.00 
_exptl_crystal_F_000       464.00 
_reflns_d_resolution_high  0.6655 
 
loop_ 
 _symmetry_equiv_pos_as_xyz 
 'x, y, z' 
 '-x+1/2, y+1/2, -z+1/2' 
 '-x, -y, -z' 
 'x-1/2, -y-1/2, z-1/2' 
 
_cell_length_a     5.8663 
_cell_length_b    27.0109 
_cell_length_c     7.1385 
_cell_angle_alpha  90.000 
_cell_angle_beta  110.767 
_cell_angle_gamma  90.000 
 
_shelx_F_squared_multiplier     1.000 
 
loop_ 
 _refln_index_h 
 _refln_index_k 
 _refln_index_l 
 _refln_F_squared_calc 
 _refln_F_squared_meas 
 _refln_F_squared_sigma 
 _refln_observed_status 
   2   0   0     2777.09     3136.34     82.17 o 
   4   0   0      249.78      212.33      6.66 o 
   6   0   0        6.50        5.39      1.23 o 
   8   0   0      133.16      136.11     10.42 o 
   1   1   0      537.96      566.58      5.96 o 
   2   1   0      293.94      310.66      4.82 o 
   3   1   0       11.20       18.69      1.40 o 
   4   1   0      438.06      413.89      6.07 o 
   5   1   0       36.32       42.97      1.70 o 
   6   1   0       45.25       48.11      2.32 o 
   7   1   0       21.70       22.18      1.64 o 
   8   1   0       50.58       55.54      6.94 o 
   1   2   0     3411.14     3829.10     71.23 o 
   2   2   0     6855.38     6815.58     86.47 o 
   3   2   0     2280.25     2492.86     22.55 o 
   4   2   0      319.35      331.21      9.23 o 
   5   2   0      823.28      819.94      8.79 o 
   6   2   0      378.14      364.22      6.59 o 
   7   2   0       21.16       22.81      1.84 o 
   8   2   0        5.78        7.64      3.12 o 
   1   3   0       22.29       27.55      1.10 o 
   2   3   0      771.38      818.64     11.32 o 
   3   3   0     1095.98     1092.75     21.90 o 
   4   3   0      174.08      179.48      4.01 o 
   5   3   0      978.90      944.51     19.79 o 
   6   3   0       45.72       45.49      2.03 o 
   7   3   0        6.81        7.87      1.36 o 
   8   3   0        0.31       -0.69      1.74 o 
   1   4   0     9092.67    10077.65    117.57 o 
   2   4   0      424.74      400.15     13.64 o 
   3   4   0     1419.51     1429.45     27.91 o 
   4   4   0       13.46       10.22      0.75 o 
   5   4   0      162.29      150.63      3.39 o 
   6   4   0        6.70        7.31      1.00 o 
   7   4   0      117.41      124.60      4.59 o 
   8   4   0       21.74       23.74      3.31 o 
   1   5   0       59.30       73.72      1.94 o 
   2   5   0       67.17       82.15      1.93 o 
   3   5   0     1981.83     2081.07     24.06 o 
   4   5   0       38.76       43.64      1.49 o 
   5   5   0     1579.86     1633.83     26.06 o 
   6   5   0        0.01       -0.04      0.73 o 
   7   5   0       14.43       12.55      2.04 o 
   8   5   0       44.46       44.57      4.54 o 
   0   6   0      247.64      255.74      6.00 o 
   1   6   0     1242.28     1272.49     10.37 o 
   2   6   0     1042.79     1032.93     33.59 o 
   3   6   0      333.77      346.93      6.87 o 
   4   6   0        2.63        1.87      0.41 o 
   5   6   0      876.40      902.09     19.73 o 
   6   6   0        1.50        1.14      0.83 o 
   7   6   0       27.88       29.50      2.73 o 
   8   6   0        1.79        3.12      2.78 o 
   1   7   0     1109.10     1158.30     10.73 o 
   2   7   0     1616.55     1728.30     49.16 o 
   3   7   0      755.33      747.39      7.51 o 
   4   7   0        1.93        2.76      0.49 o 
   5   7   0      240.24      259.08      4.87 o 
   6   7   0       44.41       41.86      2.22 o 
   7   7   0       71.37       70.86      4.21 o 
   8   7   0       13.86       14.58      3.82 o 
   0   8   0    16491.57    17903.94    162.15 o 
   1   8   0       15.01       17.98      0.52 o 
   2   8   0       35.73       45.01      1.90 o 
   3   8   0      322.90      333.19      6.49 o 
   4   8   0      349.88      335.43      5.33 o 
   5   8   0        0.43        1.21      0.56 o 
   6   8   0      178.15      165.84      4.46 o 
   7   8   0      215.23      197.02      7.20 o 
   1   9   0       69.51       82.63      1.31 o 
   2   9   0     1011.30     1146.35     13.82 o 
   3   9   0     1162.42     1259.21     12.05 o 
   4   9   0        1.88        3.23      0.62 o 
   5   9   0        3.95        2.42      0.72 o 
   6   9   0       95.98       98.95      3.97 o 
   7   9   0       11.86       13.37      2.25 o 
   0  10   0       95.11       89.44      1.81 o 
   1  10   0      283.15      283.94      4.13 o 
   2  10   0     5587.43     5888.66     44.13 o 
   3  10   0     1076.45     1101.07     14.47 o 
   4  10   0        3.68        2.20      0.63 o 
   5  10   0       13.71       15.28      1.14 o 
   6  10   0       33.48       32.93      2.99 o 
   7  10   0        1.56        1.27      1.08 o 
   1  11   0       25.70       29.77      0.89 o 
   2  11   0        5.91        8.83      0.92 o 
   3  11   0       51.31       49.28      2.08 o 
   4  11   0      352.31      318.40     10.00 o 
   5  11   0       57.05       53.11      2.13 o 
   6  11   0       28.73       29.40      2.05 o 
   7  11   0       15.50       13.20      2.20 o 
   0  12   0      158.02      225.59      3.74 o 
   1  12   0      392.95      332.99      3.26 o 
   2  12   0     1893.45     1987.57     16.77 o 
   3  12   0      463.57      454.86      7.14 o 
   4  12   0      474.64      462.57     14.34 o 
   5  12   0       92.04       91.19      3.64 o 
   6  12   0        2.31        3.15      1.20 o 
   7  12   0      129.09      120.48      9.66 o 
   1  13   0      219.14      251.19      3.58 o 
   2  13   0       29.72       43.61      1.25 o 
   3  13   0     1774.67     1571.88     24.84 o 
   4  13   0        8.78       13.12      1.17 o 
   5  13   0      142.82      136.18      6.42 o 
   6  13   0       98.35       90.00      3.94 o 
   7  13   0      118.20      111.47      8.84 o 
   0  14   0      884.47      781.42      9.55 o 
   1  14   0      788.95      798.08      6.39 o 
   2  14   0        6.05        3.55      0.39 o 
   3  14   0       46.19       41.80      2.07 o 
   4  14   0      312.29      302.71      9.68 o 
   5  14   0        7.06       11.34      1.51 o 
   6  14   0       25.74       25.83      2.25 o 
   7  14   0       68.92       65.02      4.34 o 
   1  15   0     1327.08     1369.79     11.39 o 
   2  15   0       13.96       11.93      0.68 o 
   3  15   0      165.93      158.57      6.03 o 
   4  15   0      112.56      113.12      3.73 o 
   5  15   0      193.29      175.66      5.82 o 
   6  15   0       59.00       63.65      3.41 o 
   7  15   0      202.80      201.03      7.61 o 
   0  16   0     2527.40     2509.73     26.38 o 
   1  16   0      322.11      370.02      4.18 o 
   2  16   0      150.09      138.24      2.50 o 
   3  16   0      245.07      233.83      5.75 o 
   4  16   0       21.82       26.35      1.86 o 
   5  16   0       12.50       21.15      1.94 o 
   6  16   0       38.70       38.51      2.67 o 
   7  16   0       50.41       46.19      3.81 o 
   1  17   0      942.35      848.85      7.64 o 
   2  17   0        1.90        4.02      0.77 o 
   3  17   0       91.81       89.08      3.13 o 
   4  17   0        1.08        2.92      0.94 o 
   5  17   0      178.96      189.26      5.47 o 
   6  17   0       24.36       20.19      2.07 o 
   7  17   0       65.58       51.76      3.92 o 
   0  18   0        0.87        3.23      0.65 o 
   1  18   0      197.25      202.39      3.03 o 
   2  18   0     1945.15     1932.52     26.12 o 
   3  18   0     1567.97     1551.54     24.89 o 
   4  18   0       22.40       18.57      1.67 o 
   5  18   0        0.02        0.46      1.00 o 
   6  18   0       29.32       28.43      2.40 o 
   7  18   0        5.81        6.94      3.12 o 
   1  19   0      276.24      283.96      3.62 o 
   2  19   0      152.20      147.67      3.09 o 
   3  19   0       38.39       33.54      2.10 o 
   4  19   0      231.96      235.53      5.86 o 
   5  19   0       26.82       35.15      2.56 o 
   6  19   0      168.38      173.41      5.81 o 
   7  19   0        2.45        3.47      2.43 o 
   0  20   0      134.73      120.35      2.68 o 
   1  20   0     2722.96     2645.37     17.88 o 
   2  20   0      747.51      704.13      7.98 o 
   3  20   0      315.99      285.10      6.13 o 
   4  20   0      313.26      300.90      8.46 o 
   5  20   0      270.80      259.19      6.77 o 
   6  20   0       79.20       88.59      4.19 o 
   7  20   0       20.20       21.17      4.51 o 
   1  21   0      176.77      200.67      3.08 o 
   2  21   0      407.21      362.80      5.36 o 
   3  21   0       42.37       36.18      2.63 o 
   4  21   0      281.35      289.53      6.73 o 
   5  21   0       83.89       83.66      3.86 o 
   6  21   0      165.67      166.81      5.86 o 
   0  22   0     5211.44     5021.76     44.27 o 
   1  22   0      242.07      234.55      3.23 o 
   2  22   0      225.15      213.45      4.03 o 
   3  22   0       55.06       54.51      2.55 o 
   4  22   0      701.38      699.80     11.40 o 
   5  22   0       66.57       63.50      3.38 o 
   6  22   0        9.79       12.29      2.13 o 
   1  23   0      167.97      149.73      2.59 o 
   2  23   0      276.10      237.14      4.40 o 
   3  23   0       10.53       12.37      1.32 o 
   4  23   0       21.15       24.17      1.89 o 
   5  23   0       54.03       59.33      3.80 o 
   6  23   0      206.41      216.22      7.86 o 
   0  24   0      372.84      366.22      6.34 o 
   1  24   0      173.50      166.90      2.81 o 
   2  24   0      933.49      891.49     14.38 o 
   3  24   0        3.77        8.59      1.23 o 
   4  24   0       23.98       25.45      2.12 o 
   5  24   0       25.76       26.73      2.67 o 
   6  24   0      125.50      135.29      7.71 o 
   1  25   0      617.97      595.20      6.47 o 
   2  25   0        8.13        9.52      1.15 o 
   3  25   0        7.16        8.73      1.51 o 
   4  25   0        1.42        3.66      1.15 o 
   5  25   0      158.41      164.89      5.73 o 
   6  25   0       80.31       82.65      4.93 o 
   0  26   0        3.13        4.84      1.06 o 
   1  26   0      135.97      153.27      3.02 o 
   2  26   0      192.27      196.69      4.12 o 
   3  26   0      613.26      582.52     10.05 o 
   4  26   0      221.83      223.18      6.29 o 
   5  26   0       40.04       42.50      3.03 o 
   6  26   0       24.53       21.20      3.31 o 
   1  27   0      237.18      238.18      4.19 o 
   2  27   0        0.12        1.99      0.73 o 
   3  27   0       95.68       91.31      3.77 o 
   4  27   0        0.07        1.05      1.30 o 
   5  27   0      153.80      144.23      6.62 o 
   6  27   0       11.65       12.15      3.47 o 
   0  28   0       46.88       56.47      3.93 o 
   1  28   0      843.76      793.46      8.75 o 
   2  28   0       44.14       43.17      1.86 o 
   3  28   0        6.73        9.49      1.47 o 
   4  28   0      169.60      166.70      5.50 o 
   5  28   0      236.90      229.20      7.95 o 
   1  29   0      200.04      216.30      5.18 o 
   2  29   0       43.91       44.20      2.07 o 
   3  29   0       28.10       29.41      2.19 o 
   4  29   0        6.91       10.39      1.63 o 
   5  29   0        0.59        0.35      1.12 o 
   0  30   0      704.83      718.20     13.47 o 
   1  30   0       74.07       81.22      3.16 o 
   2  30   0       11.88       12.86      1.35 o 
   3  30   0      221.35      212.52      6.88 o 
   4  30   0      172.93      162.77      6.35 o 
   5  30   0       52.32       49.42      3.74 o 
   1  31   0        1.55        3.90      0.81 o 
   2  31   0       23.90       34.65      2.35 o 
   3  31   0       13.46       14.87      1.72 o 
   4  31   0       37.50       38.50      3.51 o 
   5  31   0       32.98       28.10      2.87 o 
   0  32   0        0.11        1.51      1.06 o 
   1  32   0        4.21        4.13      1.08 o 
   2  32   0      566.63      552.32     25.22 o 
   3  32   0        3.63        2.74      1.17 o 
   4  32   0        2.25        0.44      1.82 o 
   5  32   0        0.61       -2.08      2.08 o 
   1  33   0       14.95       14.20      1.46 o 
   2  33   0        2.51       10.25      2.32 o 
   3  33   0       75.11       74.80      4.27 o 
   4  33   0        8.21        3.22      2.95 o 
   0  34   0       14.14       14.06      1.84 o 
   1  34   0        0.53        0.87      0.78 o 
   2  34   0       10.17       19.04      2.94 o 
   3  34   0       40.15       51.46      4.66 o 
   4  34   0      117.00      117.71      7.12 o 
   1  35   0        1.87        2.40      1.11 o 
   2  35   0       29.24       31.64      3.55 o 
   3  35   0      445.72      419.16     13.38 o 
   4  35   0        0.01       -2.08      2.43 o 
   0  36   0        0.50        2.55      1.50 o 
   1  36   0       90.19       86.09      3.37 o 
   2  36   0        9.48       10.90      2.32 o 
   3  36   0        9.40       18.31      5.73 o 
   1  37   0       39.34       38.45      2.33 o 
   2  37   0        0.03        1.39      1.20 o 
   3  37   0       89.38       86.87      6.01 o 
   0  38   0      146.17      151.18      6.61 o 
   1  38   0       46.18       49.34      2.66 o 
   2  38   0        1.22        0.79      1.33 o 
   1  39   0       27.15       26.31      2.79 o 
  -7   0   1        4.82        3.36      1.42 o 
  -5   0   1     3133.98     2998.69     80.73 o 
  -3   0   1        1.36        3.31      0.74 o 
  -1   0   1     3655.25     3089.99     40.23 o 
   1   0   1     4675.89     4981.68    301.68 o 
   3   0   1        8.51        8.39      2.43 o 
   5   0   1     1294.91     1213.99     74.25 o 
   7   0   1       36.72       33.78      3.66 o 
  -8   1   1        0.42        1.06      0.97 o 
  -7   1   1        6.32       10.63      1.24 o 
  -6   1   1        5.98        1.95      0.69 o 
  -5   1   1      139.99      152.21      3.91 o 
  -4   1   1      368.05      368.91      6.46 o 
  -3   1   1      421.03      433.27      6.55 o 
  -2   1   1        1.99        1.39      0.49 o 
  -1   1   1     2136.47     2184.14     20.46 o 
   0   1   1        2.98        6.59      0.49 o 
   1   1   1     6801.58     6972.08    222.75 o 
   2   1   1       52.79       70.10      2.47 o 
   3   1   1      719.11      749.24     13.44 o 
   4   1   1       17.35       13.20      1.16 o 
   5   1   1      147.40      151.81      3.78 o 
   6   1   1        0.04        2.84      0.87 o 
   7   1   1        5.76        9.19      1.60 o 
  -8   2   1       69.96       67.88      3.41 o 
  -7   2   1      284.06      296.19      6.39 o 
  -6   2   1       53.45       49.39      2.28 o 
  -5   2   1      155.46      152.47      4.96 o 
  -4   2   1     1004.49      950.40     13.02 o 
  -3   2   1      543.94      516.30      8.62 o 
  -2   2   1        4.43        2.79      0.44 o 
  -1   2   1     1417.24     1631.88     15.56 o 
   0   2   1        9.19        3.01      1.74 o 
   1   2   1     4464.84     4586.51     48.71 o 
   2   2   1      142.85      141.15      4.10 o 
   3   2   1      215.46      185.77      3.20 o 
   4   2   1      566.57      544.16      8.83 o 
   5   2   1      123.96      132.84      3.52 o 
   6   2   1       99.79       93.57      3.30 o 
   7   2   1      118.89      118.46      5.64 o 
  -8   3   1      138.76      126.65      4.58 o 
  -7   3   1        0.34        2.89      1.04 o 
  -6   3   1       25.22       34.34      2.09 o 
  -5   3   1        8.74        9.57      0.92 o 
  -4   3   1      254.08      207.35      4.09 o 
  -3   3   1       11.81        9.79      0.85 o 
  -2   3   1       98.74       91.08      2.05 o 
  -1   3   1     5531.25     5764.06    119.65 o 
   0   3   1        4.26        3.80      0.25 o 
   1   3   1     1997.11     1988.18     20.32 o 
   2   3   1       18.17       17.58      0.81 o 
   3   3   1       54.20       43.72      1.53 o 
   4   3   1       16.39       11.65      1.03 o 
   5   3   1        4.00        7.17      1.04 o 
   6   3   1        4.41       20.88      2.28 o 
   7   3   1       25.73       23.94      4.17 o 
  -8   4   1        1.48        4.31      1.38 o 
  -7   4   1      101.60      103.48      4.16 o 
  -6   4   1     1338.73     1355.14     33.65 o 
  -5   4   1       34.33       40.08      1.73 o 
  -4   4   1      195.14      202.28      3.63 o 
  -3   4   1        0.24        3.42      0.55 o 
  -2   4   1     5849.98     6029.12     68.23 o 
  -1   4   1       26.20       20.67      0.51 o 
   0   4   1     1483.79     1395.93     16.10 o 
   1   4   1       27.43       39.71      1.67 o 
   2   4   1     1277.94     1154.20     12.39 o 
   3   4   1       50.95       62.93      1.68 o 
   4   4   1       57.58       57.29      1.85 o 
   5   4   1       51.77       53.82      2.21 o 
   6   4   1     1504.87     1479.48     27.89 o 
   7   4   1       33.97       30.41      3.07 o 
  -8   5   1      190.85      193.34      7.41 o 
  -7   5   1        1.69        2.62      1.15 o 
  -6   5   1       62.97       67.35      2.82 o 
  -5   5   1       34.79       29.69      1.82 o 
  -4   5   1      262.21      224.66      4.21 o 
  -3   5   1      179.10      158.08      4.53 o 
  -2   5   1      376.26      365.90      4.39 o 
  -1   5   1     1294.93     1283.74     24.27 o 
   0   5   1       29.28       27.31      0.79 o 
   1   5   1       34.31       39.92      1.80 o 
   2   5   1        1.42        1.69      0.34 o 
   3   5   1      226.91      228.07      3.79 o 
   4   5   1       61.18       60.49      1.96 o 
   5   5   1       11.60        8.86      1.06 o 
   6   5   1       23.62       38.66      2.71 o 
   7   5   1        3.11        6.48      2.32 o 
  -8   6   1       34.98       35.14      3.32 o 
  -7   6   1      251.82      249.00      6.64 o 
  -6   6   1      134.98      128.30      4.91 o 
  -5   6   1      524.58      498.82     14.67 o 
  -4   6   1     1863.92     1852.58     18.45 o 
  -3   6   1     1403.98     1451.36     14.00 o 
  -2   6   1        0.00        1.87      0.36 o 
  -1   6   1     1881.09     1944.68     20.01 o 
   0   6   1     2499.35     2541.64     22.35 o 
   1   6   1     2721.77     2941.82     25.15 o 
   2   6   1        2.15        0.59      0.24 o 
   3   6   1      937.04      957.29     28.13 o 
   4   6   1     1623.25     1571.19     16.90 o 
   5   6   1      264.39      242.43      5.41 o 
   6   6   1      202.94      202.22      7.52 o 
   7   6   1      188.66      183.76      9.03 o 
  -8   7   1       22.02       27.13      2.87 o 
  -7   7   1        4.56        7.32      1.24 o 
  -6   7   1       93.65       79.90      2.94 o 
  -5   7   1      106.31       97.15      3.37 o 
  -4   7   1      705.93      705.79      8.92 o 
  -3   7   1      961.98     1001.58     11.46 o 
  -2   7   1      567.65      663.99      7.93 o 
  -1   7   1      556.73      570.58      5.43 o 
   0   7   1       11.98       12.70      0.45 o 
   1   7   1     1255.13     1373.26     18.32 o 
   2   7   1      456.21      520.68      8.61 o 
   3   7   1      573.53      577.01      9.38 o 
   4   7   1       52.96       57.75      1.92 o 
   5   7   1       14.77       20.13      1.66 o 
   6   7   1       13.96       10.21      1.85 o 
   7   7   1        2.08        7.48      2.17 o 
  -8   8   1       40.07       42.09      3.54 o 
  -7   8   1        2.70        3.40      1.42 o 
  -6   8   1        0.32        0.25      0.69 o 
  -5   8   1      982.55      986.22     12.64 o 
  -4   8   1      903.35      930.76     14.06 o 
  -3   8   1      164.50      169.47      2.61 o 
  -2   8   1       14.11        9.88      0.47 o 
  -1   8   1     6536.67     6876.39     75.01 o 
   0   8   1      207.87      219.34      2.40 o 
   1   8   1     4296.87     4616.99     84.76 o 
   2   8   1      211.61      192.88      2.63 o 
   3   8   1      203.36      202.50      3.85 o 
   4   8   1      860.30      853.51      9.59 o 
   5   8   1      323.66      324.62      6.64 o 
   6   8   1        1.86        0.37      1.39 o 
   7   8   1        0.40        3.36      1.50 o 
  -8   9   1        5.91        4.68      1.78 o 
  -7   9   1        0.13        3.38      1.14 o 
  -6   9   1      164.04      158.54      4.28 o 
  -5   9   1        0.16        1.57      0.83 o 
  -4   9   1      154.87      157.38      3.16 o 
  -3   9   1     1932.80     1964.70     36.62 o 
  -2   9   1     2894.16     3192.43     29.55 o 
  -1   9   1      656.08      670.56      5.87 o 
   0   9   1       43.21       45.67      1.34 o 
   1   9   1     2156.95     2121.16     38.78 o 
   2   9   1      311.30      347.05      4.89 o 
   3   9   1     2072.72     2052.84     34.26 o 
   4   9   1       33.56       38.81      1.54 o 
   5   9   1       12.33       14.26      1.86 o 
   6   9   1       91.56       89.03      3.99 o 
   7   9   1        0.03       -0.53      1.22 o 
  -8  10   1        6.61        4.02      2.43 o 
  -7  10   1      407.11      408.83      8.95 o 
  -6  10   1       21.92       22.89      1.55 o 
  -5  10   1       17.32       12.61      1.07 o 
  -4  10   1      894.80      866.10     12.76 o 
  -3  10   1     1478.19     1408.67     13.68 o 
  -2  10   1     2360.70     2511.72     34.53 o 
  -1  10   1        8.41       24.24      3.15 o 
   0  10   1        1.79        1.09      0.24 o 
   1  10   1       45.24       33.68      1.23 o 
   2  10   1      683.02      701.23      8.68 o 
   3  10   1      616.56      587.74     13.90 o 
   4  10   1      469.52      457.36      7.58 o 
   5  10   1       45.24       45.60      2.96 o 
   6  10   1       36.34       39.82      2.72 o 
   7  10   1      206.78      210.39      9.45 o 
  -8  11   1        6.91       -0.69      1.74 o 
  -7  11   1       23.65       29.65      2.59 o 
  -6  11   1       20.93       21.49      1.53 o 
  -5  11   1       92.75       91.46      2.73 o 
  -4  11   1        2.60        3.02      0.81 o 
  -3  11   1       37.13       40.94      1.21 o 
  -2  11   1       26.36       34.71      0.97 o 
  -1  11   1     9100.60     9522.60     71.94 o 
   0  11   1        4.86        7.39      1.40 o 
   1  11   1     2852.58     2961.13     29.98 o 
   2  11   1       41.92       44.25      1.44 o 
   3  11   1      263.68      268.56      5.51 o 
   4  11   1        6.53        9.37      1.45 o 
   5  11   1      118.09      111.86      4.16 o 
   6  11   1        0.03        1.03      1.01 o 
   7  11   1        0.66        3.63      1.99 o 
  -8  12   1        6.72        4.16      3.12 o 
  -7  12   1      262.98      246.96     10.38 o 
  -6  12   1      350.12      342.45      8.50 o 
  -5  12   1        7.90        9.87      1.07 o 
  -4  12   1       66.24       68.42      2.85 o 
  -3  12   1       28.78       22.37      0.96 o 
  -2  12   1     3479.24     3547.54     25.11 o 
  -1  12   1     1427.49     1640.81     10.25 o 
   0  12   1     4475.78     4740.30     30.08 o 
   1  12   1      527.77      605.30      7.05 o 
   2  12   1     1845.72     1876.86     21.05 o 
   3  12   1       16.45       22.15      1.18 o 
   4  12   1       44.32       47.11      2.42 o 
   5  12   1        4.17        2.83      1.17 o 
   6  12   1      275.11      284.16     16.68 o 
   7  12   1      142.35      123.65     16.84 o 
  -8  13   1       69.48       40.62      7.29 o 
  -7  13   1        2.65        5.58      1.47 o 
  -6  13   1      415.76      400.18      8.43 o 
  -5  13   1        0.69        1.39      0.70 o 
  -4  13   1      302.52      322.72      8.65 o 
  -3  13   1      913.45      881.75      8.46 o 
  -2  13   1      596.87      670.26      6.51 o 
  -1  13   1      150.05      138.25      1.70 o 
   0  13   1        8.33        9.59      1.11 o 
   1  13   1      497.86      477.64      7.47 o 
   2  13   1        4.73        9.00      0.73 o 
   3  13   1      597.43      585.43      8.07 o 
   4  13   1      132.39      152.14      4.51 o 
   5  13   1       33.60       30.99      2.67 o 
   6  13   1      233.74      235.14     11.81 o 
   7  13   1        3.07        6.02      2.17 o 
  -7  14   1        7.23        5.41      1.24 o 
  -6  14   1       23.17       24.42      2.20 o 
  -5  14   1      392.77      398.41      8.49 o 
  -4  14   1     3125.25     2924.40     49.37 o 
  -3  14   1      276.13      282.88      6.52 o 
  -2  14   1      131.08      118.81      2.31 o 
  -1  14   1     1248.85     1325.54      8.33 o 
   0  14   1      802.60      754.98      6.71 o 
   1  14   1     1112.94     1160.56     10.89 o 
   2  14   1       31.83       25.94      0.96 o 
   3  14   1      287.74      285.38      5.82 o 
   4  14   1     2491.50     2465.24     35.43 o 
   5  14   1       87.29       85.95      4.27 o 
   6  14   1        8.64       12.45      2.95 o 
   7  14   1        0.10        2.08      1.96 o 
  -7  15   1        2.29        2.63      1.09 o 
  -6  15   1      281.99      263.50      6.77 o 
  -5  15   1       13.64       15.63      1.64 o 
  -4  15   1      615.24      629.91     15.32 o 
  -3  15   1      170.87      154.53      3.25 o 
  -2  15   1       27.71       38.71      0.94 o 
  -1  15   1      188.97      196.28      2.21 o 
   0  15   1      129.50      137.08      2.07 o 
   1  15   1      110.27      119.31      2.73 o 
   2  15   1       12.95       13.43      0.68 o 
   3  15   1      258.71      247.03      5.47 o 
   4  15   1      229.29      236.94      6.01 o 
   5  15   1        5.58       11.35      2.21 o 
   6  15   1       69.42       60.37      5.03 o 
   7  15   1        1.85        0.35      2.43 o 
  -7  16   1      171.17      167.89      5.86 o 
  -6  16   1      150.19      165.68      5.33 o 
  -5  16   1      517.80      509.64      9.18 o 
  -4  16   1     1178.62     1098.39     15.93 o 
  -3  16   1      433.68      419.53      5.49 o 
  -2  16   1      239.86      236.42      3.88 o 
  -1  16   1     2006.22     1975.74     16.12 o 
   0  16   1        3.29        7.74      0.49 o 
   1  16   1     1710.03     1667.82     14.13 o 
   2  16   1      790.44      751.62     10.78 o 
   3  16   1      428.65      421.22      9.46 o 
   4  16   1     1185.99     1122.43     17.26 o 
   5  16   1      313.30      308.28     10.57 o 
   6  16   1       72.91       74.82      5.40 o 
  -7  17   1        7.37       10.92      1.77 o 
  -6  17   1      214.32      221.93      6.29 o 
  -5  17   1        2.16        1.19      1.35 o 
  -4  17   1      301.13      334.37      6.73 o 
  -3  17   1       36.06       31.25      1.37 o 
  -2  17   1      142.20      167.07      2.30 o 
  -1  17   1      209.35      208.65      2.43 o 
   0  17   1       14.24       13.89      0.64 o 
   1  17   1      494.99      482.50      5.48 o 
   2  17   1        6.61        6.34      1.06 o 
   3  17   1      148.12      139.58      4.81 o 
   4  17   1      301.07      320.81      8.09 o 
   5  17   1        1.06        3.93      1.83 o 
   6  17   1       56.27       58.17      4.89 o 
  -7  18   1       57.72       52.89      3.33 o 
  -6  18   1      127.13      139.62      5.03 o 
  -5  18   1       23.61       24.30      1.98 o 
  -4  18   1        3.95        7.16      1.12 o 
  -3  18   1     1017.69     1038.65     10.19 o 
  -2  18   1     1220.39     1220.27      8.50 o 
  -1  18   1        3.43       12.35      1.98 o 
   0  18   1      117.51      110.05      1.91 o 
   1  18   1        6.39        6.78      0.89 o 
   2  18   1      908.72      914.14     11.31 o 
   3  18   1      271.99      295.02      8.91 o 
   4  18   1        0.55        3.24      1.20 o 
   5  18   1       50.91       48.97      4.17 o 
   6  18   1      147.88      152.79      7.98 o 
  -7  19   1       53.75       57.82      3.59 o 
  -6  19   1       32.04       32.06      3.01 o 
  -5  19   1        2.92        4.69      1.05 o 
  -4  19   1      104.63      115.84      3.47 o 
  -3  19   1       44.12       39.82      1.91 o 
  -2  19   1       45.91       49.86      1.27 o 
  -1  19   1     2904.71     2849.17     15.94 o 
   0  19   1       80.16       79.09      1.59 o 
   1  19   1     1452.45     1404.01     16.34 o 
   2  19   1       14.51       15.79      1.23 o 
   3  19   1        7.64        6.68      1.22 o 
   4  19   1       70.02       75.47      4.64 o 
   5  19   1       21.84       25.00      3.06 o 
   6  19   1       46.05       44.23      4.54 o 
  -7  20   1       31.00       34.41      3.75 o 
  -6  20   1      119.11      119.42      4.72 o 
  -5  20   1       57.79       50.81      2.80 o 
  -4  20   1      139.78      150.60      4.03 o 
  -3  20   1       60.93       70.61      2.50 o 
  -2  20   1       35.77       39.86      1.15 o 
  -1  20   1      149.63      196.50      2.81 o 
   0  20   1      378.74      382.67      3.94 o 
   1  20   1       14.37       27.12      1.50 o 
   2  20   1        0.14       -0.58      0.58 o 
   3  20   1       12.55       10.21      1.46 o 
   4  20   1       92.94       95.04     10.76 o 
   5  20   1       23.39       24.99      3.06 o 
   6  20   1       57.26       60.67      5.03 o 
  -6  21   1        8.24       13.48      1.72 o 
  -5  21   1       16.14       16.29      1.66 o 
  -4  21   1      106.46      101.21      3.38 o 
  -3  21   1        0.35        0.82      0.58 o 
  -2  21   1        9.67        8.55      0.61 o 
  -1  21   1     1533.62     1448.91      9.83 o 
   0  21   1        2.87        5.94      0.57 o 
   1  21   1     1599.50     1528.44     16.52 o 
   2  21   1       84.58       79.69      3.22 o 
   3  21   1       17.38       11.69      1.96 o 
   4  21   1       32.13       28.21      3.12 o 
   5  21   1      123.23      117.25      6.63 o 
   6  21   1       11.00       13.71      2.57 o 
  -6  22   1        1.15        4.20      1.19 o 
  -5  22   1      405.68      398.18      8.15 o 
  -4  22   1      455.49      442.15      7.55 o 
  -3  22   1       35.03       33.30      1.83 o 
  -2  22   1       99.73      101.42      2.19 o 
  -1  22   1       52.74       47.82      1.66 o 
   0  22   1      354.85      342.17      3.66 o 
   1  22   1       80.17       69.44      3.06 o 
   2  22   1      150.82      150.93      3.99 o 
   3  22   1        0.13        1.04      1.23 o 
   4  22   1      310.29      290.21     10.07 o 
   5  22   1       83.01       91.10      6.01 o 
   6  22   1        4.02        8.28      2.78 o 
  -6  23   1       85.28       87.43      3.81 o 
  -5  23   1       57.98       58.81      2.85 o 
  -4  23   1      155.31      153.60      4.28 o 
  -3  23   1       22.97       25.97      1.66 o 
  -2  23   1       61.81       45.42      1.50 o 
  -1  23   1      184.22      164.24      2.92 o 
   0  23   1       34.96       33.07      1.22 o 
   1  23   1      303.76      280.54      5.61 o 
   2  23   1       37.64       32.18      1.94 o 
   3  23   1       52.15       60.58      4.17 o 
   4  23   1       54.27       64.97      4.78 o 
   5  23   1       74.35       76.91      5.49 o 
   6  23   1       34.00       31.24      5.21 o 
  -6  24   1      105.26      104.47      4.18 o 
  -5  24   1       13.22       13.29      1.48 o 
  -4  24   1      348.26      353.43      6.86 o 
  -3  24   1      309.14      325.99      6.02 o 
  -2  24   1      160.94      133.23      2.64 o 
  -1  24   1      379.92      370.55      4.74 o 
   0  24   1       36.87       29.16      1.13 o 
   1  24   1      374.26      364.43      6.74 o 
   2  24   1      472.58      415.64      9.89 o 
   3  24   1      101.14      107.13      5.63 o 
   4  24   1      285.03      296.86     12.34 o 
   5  24   1       34.23       36.86      3.80 o 
   6  24   1       73.41       70.47      7.98 o 
  -6  25   1       55.68       65.33      3.44 o 
  -5  25   1        0.15        0.36      0.98 o 
  -4  25   1      341.47      355.39      6.96 o 
  -3  25   1        2.93        5.63      0.94 o 
  -2  25   1       12.49       16.39      1.18 o 
  -1  25   1       84.64       79.49      2.08 o 
   0  25   1        4.64        6.47      0.71 o 
   1  25   1       12.36       14.10      1.19 o 
   2  25   1        7.33       11.25      1.93 o 
   3  25   1        1.03        1.95      0.96 o 
   4  25   1      220.97      223.47      8.96 o 
   5  25   1        2.22        2.80      1.91 o 
  -6  26   1      252.08      240.30      7.41 o 
  -5  26   1       10.44       11.43      1.41 o 
  -4  26   1        1.71        5.27      1.12 o 
  -3  26   1      189.83      177.34      4.06 o 
  -2  26   1      701.33      691.48      7.44 o 
  -1  26   1      127.33      132.57      3.04 o 
   0  26   1      102.43      112.09      2.54 o 
   1  26   1      104.27      102.75      3.10 o 
   2  26   1      595.66      572.77     11.00 o 
   3  26   1      182.75      160.83      6.06 o 
   4  26   1        0.60        0.17      1.47 o 
   5  26   1       28.78       31.40      3.80 o 
  -6  27   1       16.44       20.13      5.03 o 
  -5  27   1        0.44        1.33      0.92 o 
  -4  27   1      174.37      186.37      5.06 o 
  -3  27   1        0.39        0.96      0.76 o 
  -2  27   1       50.10       61.35      2.04 o 
  -1  27   1      179.13      177.19      3.60 o 
   0  27   1       41.38       53.05      1.86 o 
   1  27   1       74.03       73.62      3.07 o 
   2  27   1        6.18        7.81      1.26 o 
   3  27   1        3.44        3.96      1.43 o 
   4  27   1       97.72       97.00      4.93 o 
   5  27   1        0.45        0.73      1.32 o 
  -5  28   1       36.36       38.79      2.78 o 
  -4  28   1      243.88      246.97      6.64 o 
  -3  28   1       26.30       26.24      1.88 o 
  -2  28   1        2.46        4.56      0.72 o 
  -1  28   1        0.09        3.16      0.77 o 
   0  28   1      890.33      904.70     10.40 o 
   1  28   1       21.23       29.10      1.65 o 
   2  28   1        0.08       -0.89      1.08 o 
   3  28   1        6.16        3.99      1.47 o 
   4  28   1      209.77      215.70      9.55 o 
   5  28   1       28.43       28.59      2.99 o 
  -5  29   1       13.99       16.92      1.94 o 
  -4  29   1      124.73      126.48      4.72 o 
  -3  29   1      283.97      286.96      6.03 o 
  -2  29   1       73.52       73.32      2.45 o 
  -1  29   1      118.54      115.64      3.02 o 
   0  29   1        6.22       17.40      1.62 o 
   1  29   1      202.36      198.43      4.46 o 
   2  29   1       54.50       54.56      4.15 o 
   3  29   1      112.77      112.94      5.13 o 
   4  29   1       53.80       53.32      3.80 o 
   5  29   1        0.09        0.69      1.22 o 
  -5  30   1      139.98      131.26      5.16 o 
  -4  30   1        0.13        0.29      1.52 o 
  -3  30   1      108.22      120.17      3.90 o 
  -2  30   1      103.17      105.07      3.03 o 
  -1  30   1      192.16      181.71      3.92 o 
   0  30   1       56.09       55.29      2.63 o 
   1  30   1       77.85       69.79      2.66 o 
   2  30   1      227.89      219.19      8.47 o 
   3  30   1      105.65      112.92      6.62 o 
   4  30   1        3.37        3.32      1.46 o 
   5  30   1       40.14       33.32      5.90 o 
  -5  31   1       30.97       30.58      5.90 o 
  -4  31   1       22.91       17.12      2.19 o 
  -3  31   1      388.99      388.78      8.29 o 
  -2  31   1      137.73      135.73      3.49 o 
  -1  31   1        5.77        8.29      1.07 o 
   0  31   1       10.04       12.26      1.31 o 
   1  31   1       33.40       38.91      2.08 o 
   2  31   1       32.74       36.36      4.51 o 
   3  31   1      522.35      536.88     14.87 o 
   4  31   1        3.31        4.69      2.26 o 
  -5  32   1        5.77        5.51      3.47 o 
  -4  32   1       47.33       48.46      3.31 o 
  -3  32   1      177.37      171.51      5.42 o 
  -2  32   1        0.89        3.77      0.92 o 
  -1  32   1      179.72      188.19      4.55 o 
   0  32   1       19.35       21.53      1.80 o 
   1  32   1      231.56      240.11      5.77 o 
   2  32   1       12.49       13.30      1.69 o 
   3  32   1       88.88       90.05      6.01 o 
   4  32   1       33.29       33.17      3.93 o 
  -5  33   1       78.59       69.43      7.98 o 
  -4  33   1        6.18        6.62      1.51 o 
  -3  33   1       40.99       42.14      2.83 o 
  -2  33   1      148.68      163.62      4.43 o 
  -1  33   1      104.82      107.56      3.92 o 
   0  33   1        3.21        4.23      0.94 o 
   1  33   1       41.80       47.67      2.62 o 
   2  33   1       64.57       78.51      3.89 o 
   3  33   1       68.78       74.77      7.98 o 
   4  33   1        0.00       -1.56      2.60 o 
  -4  34   1       30.51       26.15      2.81 o 
  -3  34   1      132.44      136.04      5.81 o 
  -2  34   1      508.59      532.25      9.00 o 
  -1  34   1      220.68      217.90      5.68 o 
   0  34   1       68.45       68.72      2.88 o 
   1  34   1      106.02       96.45      3.74 o 
   2  34   1      371.16      369.39     11.12 o 
   3  34   1      142.93      154.01      6.53 o 
   4  34   1       10.15       12.15      3.82 o 
  -3  35   1       82.23       91.95      4.86 o 
  -2  35   1      413.08      424.31      8.42 o 
  -1  35   1        0.05        3.81      1.10 o 
   0  35   1        1.86       22.52      1.90 o 
   1  35   1        1.79        1.11      0.85 o 
   2  35   1      232.45      240.38      8.28 o 
   3  35   1       47.20       53.34      3.94 o 
  -3  36   1        0.85        0.73      1.56 o 
  -2  36   1       16.24       25.10      2.14 o 
  -1  36   1       16.79       16.35      1.57 o 
   0  36   1      884.71      874.07     11.87 o 
   1  36   1       15.54       16.48      2.19 o 
   2  36   1       53.25       58.72      4.14 o 
   3  36   1        0.20        7.64      3.47 o 
  -3  37   1        1.54        3.82      2.78 o 
  -2  37   1      110.62      119.52      5.74 o 
  -1  37   1       11.21       12.77      1.57 o 
   0  37   1        1.55       16.07      1.73 o 
   1  37   1       20.27       19.61      2.39 o 
   2  37   1       59.07       66.86      5.40 o 
  -3  38   1      149.91      145.84     11.11 o 
  -2  38   1      112.70      108.72      6.75 o 
  -1  38   1       39.74       36.85      2.28 o 
   0  38   1        3.57        4.69      1.47 o 
   1  38   1       14.03       16.91      3.25 o 
  -2  39   1       98.84       99.62      6.50 o 
  -1  39   1        0.85        3.46      1.25 o 
   0  39   1        1.78        4.20      2.04 o 
   0  40   1       80.42       73.94      7.98 o 
  -8   0   2       93.10       98.44      5.08 o 
  -6   0   2       45.03       51.58      3.50 o 
  -4   0   2       16.18       24.30      2.78 o 
  -2   0   2      340.98      421.37      7.32 o 
   0   0   2    82943.27    66505.80   1052.12 o 
   2   0   2     2232.35     2455.91    102.45 o 
   4   0   2      546.97      476.95     14.97 o 
   6   0   2       79.00       68.39      4.89 o 
  -8   1   2       59.45       59.80      2.81 o 
  -7   1   2       27.36       32.50      2.67 o 
  -6   1   2       30.73       32.44      2.02 o 
  -5   1   2        0.39        1.92      0.80 o 
  -4   1   2     1252.24     1264.81     19.08 o 
  -3   1   2      273.49      277.31      5.02 o 
  -2   1   2      994.87     1082.20     24.82 o 
  -1   1   2      243.49      217.71      3.13 o 
   0   1   2       10.20       10.75      1.62 o 
   1   1   2       24.09       27.31      1.20 o 
   2   1   2        0.72       13.24      3.26 o 
   3   1   2       38.22       40.12      2.06 o 
   4   1   2       55.79       53.48      2.79 o 
   5   1   2      100.10      111.27      3.93 o 
   6   1   2       27.08       27.01      2.20 o 
   7   1   2       17.27       17.58      3.06 o 
  -8   2   2        0.43        1.51      0.88 o 
  -7   2   2       55.18       56.66      3.47 o 
  -6   2   2      261.62      257.55      5.15 o 
  -5   2   2      731.19      755.57     12.17 o 
  -4   2   2      778.59      767.23     12.71 o 
  -3   2   2     1107.09     1180.71     29.27 o 
  -2   2   2     4417.57     4190.26    107.69 o 
  -1   2   2     4650.40     4801.59    119.21 o 
   0   2   2     2250.62     2545.19     24.87 o 
   1   2   2      365.21      383.69      8.13 o 
   2   2   2     3874.64     3710.96     61.53 o 
   3   2   2     1191.12     1208.65     14.97 o 
   4   2   2      101.40      126.72      4.75 o 
   5   2   2      534.05      533.23     10.55 o 
   6   2   2      287.30      292.35      8.53 o 
   7   2   2        0.18        1.74      1.72 o 
  -8   3   2        1.30        1.34      0.95 o 
  -7   3   2        2.49        6.18      1.66 o 
  -6   3   2      292.70      274.62      6.16 o 
  -5   3   2     1314.58     1221.07     32.40 o 
  -4   3   2      301.43      310.31      6.05 o 
  -3   3   2      267.16      322.24      5.42 o 
  -2   3   2     1175.85     1194.10     16.38 o 
  -1   3   2        0.29        1.65      0.31 o 
   0   3   2      381.97      411.50      4.84 o 
   1   3   2        3.63       11.88      0.73 o 
   2   3   2        4.17       13.71      2.00 o 
   3   3   2     1073.08     1182.49     14.96 o 
   4   3   2       10.47        7.92      1.17 o 
   5   3   2      447.09      465.91     15.12 o 
   6   3   2        1.06        7.47      2.06 o 
   7   3   2       26.85       26.01      2.77 o 
  -8   4   2       28.93       29.89      3.37 o 
  -7   4   2      485.80      501.60      9.50 o 
  -6   4   2        2.35        3.01      1.08 o 
  -5   4   2      459.22      430.86      6.34 o 
  -4   4   2       19.89       16.57      1.12 o 
  -3   4   2     1451.41     1284.85     14.80 o 
  -2   4   2       91.81       92.29      2.63 o 
  -1   4   2     4895.18     5397.68    119.32 o 
   0   4   2      271.46      290.85      5.68 o 
   1   4   2     6486.33     6866.01    104.93 o 
   2   4   2      369.94      382.51      5.49 o 
   3   4   2      531.16      557.25      8.99 o 
   4   4   2        3.39        2.96      0.92 o 
   5   4   2        9.54       12.10      1.82 o 
   6   4   2       18.42       18.09      2.67 o 
   7   4   2        7.39       11.65      2.90 o 
  -8   5   2       89.50       93.14      4.28 o 
  -7   5   2        0.13        3.48      1.09 o 
  -6   5   2       79.71       69.75      3.02 o 
  -5   5   2     1811.37     1855.96     21.87 o 
  -4   5   2       19.09       15.65      1.10 o 
  -3   5   2      721.63      753.16      8.53 o 
  -2   5   2      168.73      194.60      4.51 o 
  -1   5   2       93.42      119.96      1.85 o 
   0   5   2      147.26      166.31      2.69 o 
   1   5   2       73.14       56.25      2.75 o 
   2   5   2       24.21       29.28      1.19 o 
   3   5   2     1613.47     1675.52     30.51 o 
   4   5   2       80.08       83.21      3.47 o 
   5   5   2      723.04      713.48     16.72 o 
   6   5   2       28.11       30.40      3.41 o 
   7   5   2       30.16       28.45      3.07 o 
  -8   6   2        2.76        4.79      1.33 o 
  -7   6   2       66.65       72.66      3.10 o 
  -6   6   2        0.73        2.52      0.78 o 
  -5   6   2     1239.95     1188.31     13.82 o 
  -4   6   2       63.54       53.31      1.81 o 
  -3   6   2      137.10      137.62      2.81 o 
  -2   6   2      249.99      241.43      3.63 o 
  -1   6   2     2749.75     2660.21     47.18 o 
   0   6   2       13.87       11.98      0.77 o 
   1   6   2      142.18      115.68      2.75 o 
   2   6   2     1393.41     1409.63     22.90 o 
   3   6   2      258.27      263.86      4.51 o 
   4   6   2        2.41        2.33      0.75 o 
   5   6   2      372.71      380.04     19.47 o 
   6   6   2       10.13        7.68      4.16 o 
   7   6   2        0.62        3.73      1.66 o 
  -8   7   2       28.18       31.20      3.92 o 
  -7   7   2       47.44       51.05      2.68 o 
  -6   7   2       74.20       67.35      2.99 o 
  -5   7   2       75.31       84.45      2.80 o 
  -4   7   2       29.70       32.77      1.38 o 
  -3   7   2     1773.57     1800.67     31.17 o 
  -2   7   2     1964.04     2078.34     43.32 o 
  -1   7   2      263.82      229.07      3.97 o 
   0   7   2       99.33       96.97      1.96 o 
   1   7   2      396.57      400.37      4.16 o 
   2   7   2      336.25      353.98      7.66 o 
   3   7   2      238.18      241.15      4.29 o 
   4   7   2       26.59       30.63      2.13 o 
   5   7   2      373.66      375.30     11.17 o 
   6   7   2        9.93        6.87      1.83 o 
   7   7   2       67.70       77.07      8.33 o 
  -8   8   2      114.97      113.07      5.74 o 
  -7   8   2      281.18      273.80      6.20 o 
  -6   8   2      394.66      377.26      7.55 o 
  -5   8   2        0.06       -0.07      1.00 o 
  -4   8   2      254.05      241.78      4.04 o 
  -3   8   2      659.53      667.31      9.02 o 
  -2   8   2      214.27      243.99      4.76 o 
  -1   8   2      231.76      224.08      3.57 o 
   0   8   2     8517.06     9385.29     75.48 o 
   1   8   2       55.11       62.22      1.56 o 
   2   8   2        4.96        7.12      0.75 o 
   3   8   2      111.63      118.80      2.65 o 
   4   8   2      473.85      462.66     15.66 o 
   5   8   2        1.88        3.82      1.72 o 
   6   8   2       41.97       33.79      3.14 o 
   7   8   2       84.38       78.81      7.98 o 
  -8   9   2      311.83      329.89      9.89 o 
  -7   9   2        0.62        2.32      0.95 o 
  -6   9   2       73.60       60.47      3.06 o 
  -5   9   2        0.59        1.50      0.93 o 
  -4   9   2       38.31       38.97      1.39 o 
  -3   9   2      553.16      595.28      6.57 o 
  -2   9   2     2428.38     2636.96     33.85 o 
  -1   9   2       76.46       85.84      1.61 o 
   0   9   2      523.97      548.85      6.66 o 
   1   9   2       67.71       55.70      1.98 o 
   2   9   2      208.20      233.45      3.63 o 
   3   9   2      811.97      872.19     10.82 o 
   4   9   2       31.75       31.63      2.59 o 
   5   9   2       15.13       13.70      2.25 o 
   6   9   2       46.03       51.54      4.54 o 
   7   9   2       17.08       18.39      4.51 o 
  -8  10   2        1.11        2.30      2.60 o 
  -7  10   2       15.10       12.68      1.36 o 
  -6  10   2        4.69        4.80      1.56 o 
  -5  10   2        1.01        0.93      0.73 o 
  -4  10   2       27.95       38.84      1.48 o 
  -3  10   2      674.23      668.47      7.51 o 
  -2  10   2     3962.43     4182.42     38.08 o 
  -1  10   2      255.05      238.21      3.87 o 
   0  10   2       64.60       65.35      2.04 o 
   1  10   2      273.39      265.36      4.27 o 
   2  10   2     3981.24     4117.45     41.48 o 
   3  10   2      565.72      545.54      8.82 o 
   4  10   2       33.17       31.24      2.39 o 
   5  10   2       49.89       56.77      5.21 o 
   6  10   2       34.75       42.61      4.86 o 
   7  10   2        1.28       -1.74      2.08 o 
  -8  11   2      167.55      164.75      8.34 o 
  -7  11   2        2.65        4.21      1.29 o 
  -6  11   2      317.68      300.57      9.93 o 
  -5  11   2       85.72       80.51      4.27 o 
  -4  11   2      494.64      537.14      7.81 o 
  -3  11   2      107.19       97.43      2.06 o 
  -2  11   2       43.32       34.08      1.36 o 
  -1  11   2        4.28        6.30      0.47 o 
   0  11   2      179.98      187.40      2.69 o 
   1  11   2      200.89      208.01      3.56 o 
   2  11   2       10.07       11.30      0.74 o 
   3  11   2       34.31       33.76      2.95 o 
   4  11   2       49.46       43.21      3.55 o 
   5  11   2       36.17       41.51      6.25 o 
   6  11   2        5.35        2.46      1.58 o 
  -8  12   2        0.70        8.33      3.47 o 
  -7  12   2      251.36      250.24      7.94 o 
  -6  12   2        2.36        4.17      0.98 o 
  -5  12   2       12.25       11.82      1.56 o 
  -4  12   2      294.33      256.95      5.11 o 
  -3  12   2      558.98      511.32     13.77 o 
  -2  12   2      701.06      748.64      6.53 o 
  -1  12   2      429.32      374.60      4.41 o 
   0  12   2        1.50        0.91      0.24 o 
   1  12   2      448.34      383.83      5.13 o 
   2  12   2     1900.22     1920.45     46.39 o 
   3  12   2      153.46      161.25      6.14 o 
   4  12   2      330.42      320.52      9.95 o 
   5  12   2      163.38      151.97      7.24 o 
   6  12   2        1.74        0.19      1.21 o 
  -8  13   2      275.66      289.05     15.63 o 
  -7  13   2       77.38       76.07      4.46 o 
  -6  13   2       96.87       93.17      3.44 o 
  -5  13   2      106.98       95.26      4.00 o 
  -4  13   2       42.37       43.66      2.44 o 
  -3  13   2     1279.65     1274.28     13.31 o 
  -2  13   2       49.67       69.47      1.34 o 
  -1  13   2      204.91      227.54      4.08 o 
   0  13   2      343.76      347.35      4.53 o 
   1  13   2        0.08        1.82      0.50 o 
   2  13   2       17.30       20.04      1.24 o 
   3  13   2     1067.49     1018.11     57.10 o 
   4  13   2       83.54       79.54      4.89 o 
   5  13   2       84.99       79.63      9.20 o 
   6  13   2       54.10       48.69      6.77 o 
  -8  14   2       11.00       15.62      4.16 o 
  -7  14   2       78.68       80.59      4.54 o 
  -6  14   2       84.53       83.50      3.18 o 
  -5  14   2      143.48      162.16      5.27 o 
  -4  14   2      407.94      409.27     10.52 o 
  -3  14   2      193.76      169.98      2.90 o 
  -2  14   2       36.69       40.98      1.05 o 
  -1  14   2      866.52      918.62      7.76 o 
   0  14   2      455.57      415.05      6.63 o 
   1  14   2      523.65      549.20     11.19 o 
   2  14   2       83.44       77.96      3.07 o 
   3  14   2       13.06       18.00      2.32 o 
   4  14   2      296.14      300.08     24.33 o 
   5  14   2       12.91       14.85      2.78 o 
   6  14   2        0.90        0.35      1.74 o 
  -7  15   2      158.44      154.49      7.19 o 
  -6  15   2       74.60       82.52      3.67 o 
  -5  15   2        7.30        6.92      1.11 o 
  -4  15   2      151.70      154.98      3.63 o 
  -3  15   2      725.26      677.27      7.62 o 
  -2  15   2       19.03       21.24      0.75 o 
  -1  15   2      878.85      869.37      8.46 o 
   0  15   2        1.92        3.19      1.10 o 
   1  15   2      522.95      494.15      6.72 o 
   2  15   2       40.82       37.14      2.70 o 
   3  15   2       11.46       13.82      1.96 o 
   4  15   2       23.50       29.11      3.19 o 
   5  15   2      442.07      417.65     12.89 o 
   6  15   2       19.94       22.09      3.31 o 
  -7  16   2       25.99       24.74      2.79 o 
  -6  16   2       64.25       62.39      3.20 o 
  -5  16   2       54.06       70.86      2.79 o 
  -4  16   2       49.22       56.23      2.14 o 
  -3  16   2      779.52      763.77      8.08 o 
  -2  16   2      164.88      156.98      2.15 o 
  -1  16   2      692.06      738.98      5.72 o 
   0  16   2     1783.81     1745.41     15.19 o 
   1  16   2       64.75       71.41      2.19 o 
   2  16   2      123.75      117.69      5.03 o 
   3  16   2       33.64       30.84      2.95 o 
   4  16   2       14.57       21.16      4.69 o 
   5  16   2        0.31        5.90      2.17 o 
   6  16   2       12.96       17.24      3.06 o 
  -7  17   2        9.87        7.90      1.52 o 
  -6  17   2        0.09        2.64      1.00 o 
  -5  17   2      124.20      128.95      3.78 o 
  -4  17   2       24.35       33.24      1.59 o 
  -3  17   2       15.02       14.64      1.22 o 
  -2  17   2       50.44       59.54      1.36 o 
  -1  17   2     1274.60     1198.98      7.96 o 
   0  17   2      155.07      155.79      2.14 o 
   1  17   2      286.81      269.85      4.76 o 
   2  17   2        0.46        0.69      1.16 o 
   3  17   2      145.42      134.42      5.89 o 
   4  17   2        0.09       -1.39      1.47 o 
   5  17   2      171.65      182.61      8.35 o 
   6  17   2       34.43       39.75      4.42 o 
  -7  18   2       28.12       24.86      2.40 o 
  -6  18   2       23.96       25.32      1.96 o 
  -5  18   2       45.97       57.99      2.56 o 
  -4  18   2       12.02       11.16      1.01 o 
  -3  18   2     1899.55     1877.79     15.67 o 
  -2  18   2     1203.72     1198.18      9.00 o 
  -1  18   2      122.40      126.16      1.80 o 
   0  18   2        0.39        1.16      0.21 o 
   1  18   2      267.33      263.33      4.76 o 
   2  18   2     1618.49     1639.27     55.35 o 
   3  18   2      599.45      563.82     13.66 o 
   4  18   2       19.62       18.31      2.78 o 
   5  18   2       22.30       23.45      4.51 o 
   6  18   2       24.30       22.59      5.38 o 
  -7  19   2        0.85        2.83      1.35 o 
  -6  19   2      484.13      504.53     13.78 o 
  -5  19   2        0.69        3.56      0.91 o 
  -4  19   2      150.95      147.28      3.84 o 
  -3  19   2        0.04        1.85      0.56 o 
  -2  19   2       12.84       11.51      0.74 o 
  -1  19   2      188.85      194.22      3.11 o 
   0  19   2       36.28       36.34      1.43 o 
   1  19   2      363.43      331.99     13.22 o 
   2  19   2      322.29      327.07     10.60 o 
   3  19   2       58.09       63.50      4.29 o 
   4  19   2      134.84      133.91      6.63 o 
   5  19   2       33.85       38.32      4.04 o 
   6  19   2       22.98       25.66      3.55 o 
  -7  20   2       34.88       35.36      2.84 o 
  -6  20   2      115.82      126.72      4.99 o 
  -5  20   2      258.06      262.78      5.80 o 
  -4  20   2      167.34      173.04      4.27 o 
  -3  20   2      159.65      141.08      2.57 o 
  -2  20   2      127.90      122.54      2.10 o 
  -1  20   2     2371.79     2321.58     14.36 o 
   0  20   2      249.52      230.37      3.84 o 
   1  20   2     1572.11     1539.73     20.29 o 
   2  20   2     1153.88     1122.70     27.77 o 
   3  20   2      311.19      303.85     18.07 o 
   4  20   2      162.57      164.62      7.49 o 
   5  20   2      187.97      178.38      8.60 o 
   6  20   2       22.90       24.99      4.86 o 
  -7  21   2        5.32        3.03      2.47 o 
  -6  21   2      262.44      279.29      7.55 o 
  -5  21   2      137.48      135.24      4.15 o 
  -4  21   2      523.25      529.92      8.13 o 
  -3  21   2        3.65        1.03      0.46 o 
  -2  21   2      390.89      354.03      4.11 o 
  -1  21   2      162.91      169.79      2.65 o 
   0  21   2      178.52      207.44      3.82 o 
   1  21   2       23.32       28.79      2.33 o 
   2  21   2      312.50      311.70     13.21 o 
   3  21   2       31.21       30.55      3.19 o 
   4  21   2       76.13       76.43      5.27 o 
   5  21   2       20.05       18.53      2.81 o 
  -6  22   2        7.63       11.29      1.86 o 
  -5  22   2      211.14      217.26      5.35 o 
  -4  22   2      588.09      576.13     12.71 o 
  -3  22   2       32.29       33.64      1.38 o 
  -2  22   2      216.04      205.04      2.89 o 
  -1  22   2      168.85      165.75      2.50 o 
   0  22   2     3682.84     3579.15     27.46 o 
   1  22   2      176.29      175.32      5.79 o 
   2  22   2      161.84      156.15      6.51 o 
   3  22   2       96.78      101.09      7.47 o 
   4  22   2      527.25      522.65     14.51 o 
   5  22   2        6.75        6.77      2.21 o 
  -6  23   2      257.16      261.92      7.42 o 
  -5  23   2        2.81        4.65      1.09 o 
  -4  23   2        9.83       11.53      1.26 o 
  -3  23   2      116.44      122.89      2.73 o 
  -2  23   2       16.92       11.02      0.81 o 
  -1  23   2       99.91       84.48      3.16 o 
   0  23   2       15.05       28.49      1.83 o 
   1  23   2      134.50      130.21      4.68 o 
   2  23   2      471.01      446.72      9.77 o 
   3  23   2        5.24        4.78      1.58 o 
   4  23   2       43.80       44.55      4.15 o 
   5  23   2      116.28      107.08      5.33 o 
  -6  24   2      156.91      159.83      5.81 o 
  -5  24   2       26.55       25.25      2.16 o 
  -4  24   2       40.47       37.67      2.24 o 
  -3  24   2      148.41      166.93      3.26 o 
  -2  24   2      717.48      697.11      6.43 o 
  -1  24   2      315.59      299.64      4.30 o 
   0  24   2      291.84      283.40      4.72 o 
   1  24   2       41.19       39.55      3.20 o 
   2  24   2      785.33      768.20     13.74 o 
   3  24   2       13.04       11.11      2.08 o 
   4  24   2       17.10       16.91      2.67 o 
   5  24   2       21.22       22.25      2.52 o 
  -6  25   2      200.64      204.86      6.60 o 
  -5  25   2      166.16      175.72      5.68 o 
  -4  25   2        0.05        1.32      0.81 o 
  -3  25   2        2.10        6.04      0.91 o 
  -2  25   2        2.45        4.30      0.84 o 
  -1  25   2      916.55      877.15      8.45 o 
   0  25   2        3.40        5.21      0.81 o 
   1  25   2      126.66      132.50      5.36 o 
   2  25   2       28.54       27.91      2.87 o 
   3  25   2       35.91       32.04      2.79 o 
   4  25   2        0.04        2.46      1.58 o 
   5  25   2      125.23      123.52      5.87 o 
  -6  26   2       34.50       41.35      3.07 o 
  -5  26   2      106.53      105.75      4.46 o 
  -4  26   2      232.46      230.21      5.43 o 
  -3  26   2      845.18      826.68      9.24 o 
  -2  26   2      351.70      356.36      5.01 o 
  -1  26   2       45.02       56.57      2.03 o 
   0  26   2       15.22       14.76      1.58 o 
   1  26   2      244.98      247.39      7.02 o 
   2  26   2       48.70       53.53      3.33 o 
   3  26   2      238.78      227.74      7.42 o 
   4  26   2       97.89       95.17      5.41 o 
   5  26   2        4.18        5.95      1.84 o 
  -6  27   2       61.72       68.15      4.54 o 
  -5  27   2       87.37       93.35      4.21 o 
  -4  27   2       12.87       16.30      1.56 o 
  -3  27   2       21.71       23.61      1.39 o 
  -2  27   2       26.31       31.88      1.47 o 
  -1  27   2      116.30      116.38      2.99 o 
   0  27   2        1.35        2.33      0.81 o 
   1  27   2      337.21      340.97     10.56 o 
   2  27   2       27.58       31.11      2.73 o 
   3  27   2      107.23      101.24      5.86 o 
   4  27   2        3.61        2.66      1.83 o 
   5  27   2      112.99      102.42      9.37 o 
  -6  28   2       11.57       12.15      4.16 o 
  -5  28   2      364.99      372.49      8.81 o 
  -4  28   2      105.01      103.63      3.69 o 
  -3  28   2        2.37        3.75      0.66 o 
  -2  28   2        3.93        4.76      0.70 o 
  -1  28   2      892.42      875.11      9.50 o 
   0  28   2       63.98       66.99      2.50 o 
   1  28   2      459.79      439.32     10.10 o 
   2  28   2       99.39      102.33      4.74 o 
   3  28   2       46.86       49.70      3.54 o 
   4  28   2      115.85      115.90      5.73 o 
   5  28   2      103.66       87.49      8.68 o 
  -5  29   2       17.67       21.73      2.19 o 
  -4  29   2        9.58       10.56      1.58 o 
  -3  29   2       52.68       56.84      2.25 o 
  -2  29   2       32.30       34.13      1.84 o 
  -1  29   2      135.50      142.63      3.44 o 
   0  29   2       13.97       20.88      1.62 o 
   1  29   2      116.05      121.31      6.58 o 
   2  29   2       13.23       17.03      2.38 o 
   3  29   2       14.26       13.65      2.19 o 
   4  29   2       56.43       59.98      4.20 o 
  -5  30   2       96.90       92.74      4.38 o 
  -4  30   2      112.82      111.11      4.45 o 
  -3  30   2      336.46      322.62      6.36 o 
  -2  30   2       29.43       33.06      1.90 o 
  -1  30   2       17.16       21.38      1.38 o 
   0  30   2      516.89      533.45      9.00 o 
   1  30   2      102.46      108.53      4.94 o 
   2  30   2        1.10        0.72      0.96 o 
   3  30   2      125.25      116.58      5.61 o 
   4  30   2      170.74      168.00      7.08 o 
  -5  31   2       25.22       30.99      2.67 o 
  -4  31   2       12.43        8.76      1.96 o 
  -3  31   2        4.98        6.02      0.97 o 
  -2  31   2      154.62      166.79      4.24 o 
  -1  31   2        3.49        4.12      0.84 o 
   0  31   2        4.12        8.59      1.28 o 
   1  31   2        0.01        0.94      1.17 o 
   2  31   2        1.05        3.58      2.02 o 
   3  31   2       18.94       21.59      2.67 o 
   4  31   2       42.32       48.55      8.16 o 
  -5  32   2        8.65        9.15      2.25 o 
  -4  32   2        8.22        9.57      2.32 o 
  -3  32   2        0.91        2.57      0.87 o 
  -2  32   2      622.51      622.65      8.93 o 
  -1  32   2       17.94       18.79      1.53 o 
   0  32   2        4.06        3.79      1.15 o 
   1  32   2        0.08        3.52      1.10 o 
   2  32   2      330.97      314.45      9.22 o 
   3  32   2        3.38        5.92      1.78 o 
  -4  33   2       32.50       33.04      5.73 o 
  -3  33   2       47.34       47.60      3.40 o 
  -2  33   2        8.57       13.92      1.43 o 
  -1  33   2       44.40       42.90      2.48 o 
   0  33   2        5.10        4.66      1.08 o 
   1  33   2        2.87        3.06      1.12 o 
   2  33   2        0.34        2.11      1.53 o 
   3  33   2       84.39       79.31      4.80 o 
  -4  34   2       90.99       89.74      6.14 o 
  -3  34   2       41.53       53.79      4.69 o 
  -2  34   2        0.03        0.57      0.89 o 
  -1  34   2       21.40       25.20      2.01 o 
   0  34   2       23.70       24.55      2.25 o 
   1  34   2       21.75       22.65      2.53 o 
   2  34   2       29.14       32.17      3.17 o 
   3  34   2       31.04       35.06      5.90 o 
  -4  35   2       17.02       23.08      3.41 o 
  -3  35   2      305.47      313.77     15.98 o 
  -2  35   2        6.65        7.11      1.55 o 
  -1  35   2       44.93       53.99      2.91 o 
   0  35   2        8.43        9.20      1.50 o 
   1  35   2       26.01       24.92      2.73 o 
   2  35   2       36.49       39.81      3.31 o 
   3  35   2      363.49      357.96     18.07 o 
  -3  36   2        7.08        7.64      3.47 o 
  -2  36   2       24.31       27.12      2.38 o 
  -1  36   2      169.66      175.78      5.90 o 
   0  36   2        2.22        4.41      1.27 o 
   1  36   2       22.46       23.04      2.73 o 
   2  36   2        0.37        0.40      5.55 o 
  -3  37   2       72.49       77.76      7.98 o 
  -2  37   2        9.25        9.98      2.72 o 
  -1  37   2        8.80       10.36      1.95 o 
   0  37   2        0.07        2.73      1.18 o 
   1  37   2       56.09       55.05      4.00 o 
  -2  38   2        0.32       -1.39      2.43 o 
  -1  38   2        0.67        4.42      1.83 o 
   0  38   2      122.20      127.78     10.76 o 
  -2  39   2       29.09       29.50      5.21 o 
  -1  39   2       33.74       33.67      5.55 o 
  -7   0   3       23.94       24.68      2.81 o 
  -5   0   3     3803.48     3613.94     66.68 o 
  -3   0   3       77.35       68.43      2.47 o 
  -1   0   3        6.70        1.80      0.41 o 
   1   0   3     1728.90     1996.47     43.17 o 
   3   0   3       28.67       32.58      2.57 o 
   5   0   3      375.94      346.96     10.49 o 
  -8   1   3        9.97       11.64      1.69 o 
  -7   1   3        3.12        1.54      1.18 o 
  -6   1   3       28.37       21.89      1.60 o 
  -5   1   3       32.74       40.61      7.81 o 
  -4   1   3      570.81      534.98     10.30 o 
  -3   1   3        6.78        6.80      0.66 o 
  -2   1   3      359.34      376.53      5.21 o 
  -1   1   3      355.45      327.47      5.85 o 
   0   1   3      264.58      277.35      3.98 o 
   1   1   3     5140.17     5399.91     46.34 o 
   2   1   3       43.96       48.71      2.06 o 
   3   1   3      359.49      358.57      9.35 o 
   4   1   3       37.75       39.60      2.24 o 
   5   1   3       68.73       64.65      3.14 o 
   6   1   3        0.08        0.00      1.47 o 
  -8   2   3       66.80       68.62      3.64 o 
  -7   2   3      326.69      335.65      7.50 o 
  -6   2   3        0.10        0.77      0.91 o 
  -5   2   3      132.44      126.36      4.91 o 
  -4   2   3      749.32      761.37      9.57 o 
  -3   2   3     1110.77      939.72     12.84 o 
  -2   2   3       49.78       34.32      1.68 o 
  -1   2   3       17.24       26.13      0.70 o 
   0   2   3      426.69      364.73      5.62 o 
   1   2   3     2653.57     2761.92     28.51 o 
   2   2   3       12.61       14.32      1.04 o 
   3   2   3       62.05       54.54      2.59 o 
   4   2   3      239.85      230.88      8.89 o 
   5   2   3       41.25       42.55      3.16 o 
   6   2   3       79.30       76.74      4.59 o 
  -8   3   3      129.02      117.28      6.94 o 
  -7   3   3       15.35       18.11      1.82 o 
  -6   3   3       72.42       72.61      2.84 o 
  -5   3   3       59.10       53.10      2.31 o 
  -4   3   3      678.44      629.33     22.90 o 
  -3   3   3       13.26       13.78      0.66 o 
  -2   3   3      322.70      337.40     11.23 o 
  -1   3   3     2585.17     2651.07     26.15 o 
   0   3   3        1.23        3.72      0.49 o 
   1   3   3      256.63      289.13      4.51 o 
   2   3   3       24.83       21.89      1.30 o 
   3   3   3      218.74      211.91      4.56 o 
   4   3   3        3.29        5.79      1.17 o 
   5   3   3        1.58        2.13      1.12 o 
   6   3   3        0.02       15.51      3.13 o 
  -8   4   3       32.56       34.04      3.80 o 
  -7   4   3      138.93      142.92      4.80 o 
  -6   4   3      771.86      721.67      9.55 o 
  -5   4   3       15.91       16.23      1.28 o 
  -4   4   3      149.98      159.53      4.56 o 
  -3   4   3       63.44       50.07      1.18 o 
  -2   4   3     5278.19     5207.72    135.46 o 
  -1   4   3      106.39      108.26      2.66 o 
   0   4   3        0.26        0.55      0.30 o 
   1   4   3       53.70       50.43      1.97 o 
   2   4   3      249.22      204.40      3.79 o 
   3   4   3       37.58       42.76      1.63 o 
   4   4   3        0.20        1.19      0.85 o 
   5   4   3       24.44       26.11      2.95 o 
   6   4   3     1062.08     1035.32     22.95 o 
  -8   5   3      159.31      182.05      8.59 o 
  -7   5   3        0.01        1.57      1.02 o 
  -6   5   3      101.36       98.04      4.12 o 
  -5   5   3        6.82        7.34      0.94 o 
  -4   5   3      701.92      647.67     11.97 o 
  -3   5   3       89.06       79.71      2.22 o 
  -2   5   3     1126.14     1159.84     27.97 o 
  -1   5   3     1028.27     1086.71     11.99 o 
   0   5   3       13.80       12.48      0.72 o 
   1   5   3      209.72      211.61      4.02 o 
   2   5   3       62.44       56.53      1.73 o 
   3   5   3       26.91       32.45      1.42 o 
   4   5   3        0.76        5.91      1.26 o 
   5   5   3        0.05        1.42      2.95 o 
   6   5   3        1.31       26.85      3.66 o 
  -8   6   3        3.18        3.12      1.64 o 
  -7   6   3      162.82      165.65      5.18 o 
  -6   6   3       13.71       12.89      1.62 o 
  -5   6   3      481.61      512.78      9.96 o 
  -4   6   3     1229.05     1178.66     12.27 o 
  -3   6   3     1581.11     1629.67     13.58 o 
  -2   6   3        1.20        2.45      0.37 o 
  -1   6   3      308.78      281.40      8.80 o 
   0   6   3     1204.24     1161.26     22.59 o 
   1   6   3      995.99      984.43     11.38 o 
   2   6   3        0.01        0.97      0.41 o 
   3   6   3      484.11      476.76      6.25 o 
   4   6   3      870.75      936.54     40.61 o 
   5   6   3      115.49      122.21      7.99 o 
   6   6   3      160.59      155.73      6.52 o 
  -8   7   3       57.65       62.10      5.49 o 
  -7   7   3        3.72        4.81      1.05 o 
  -6   7   3      213.28      193.43      5.92 o 
  -5   7   3      219.20      202.76      4.60 o 
  -4   7   3     1240.78     1164.12     38.18 o 
  -3   7   3      630.75      658.19     11.19 o 
  -2   7   3      146.67      158.85      3.33 o 
  -1   7   3      102.57      101.74      3.92 o 
   0   7   3      287.49      286.84      4.91 o 
   1   7   3      842.07      878.90     13.38 o 
   2   7   3       58.56       70.47      2.32 o 
   3   7   3      243.61      250.98      4.18 o 
   4   7   3       28.98       37.70      3.66 o 
   5   7   3        0.56        3.07      1.67 o 
   6   7   3        1.46        2.56      1.75 o 
  -8   8   3       14.20       16.31      2.33 o 
  -7   8   3       40.31       36.00      2.37 o 
  -6   8   3       20.23       20.76      2.04 o 
  -5   8   3     1287.42     1288.21     15.22 o 
  -4   8   3      440.80      444.57     11.29 o 
  -3   8   3      257.35      280.01      4.85 o 
  -2   8   3        6.35        8.41      0.77 o 
  -1   8   3     4357.22     4392.25     33.87 o 
   0   8   3      112.01      109.95      3.06 o 
   1   8   3      886.48      819.58     10.85 o 
   2   8   3      189.96      172.56      3.12 o 
   3   8   3      276.62      287.64     12.79 o 
   4   8   3      476.12      454.00     11.80 o 
   5   8   3       48.49       48.95      4.26 o 
   6   8   3        2.64        4.21      1.62 o 
  -8   9   3        0.01        2.53      1.08 o 
  -7   9   3        1.58        4.51      1.21 o 
  -6   9   3      186.85      191.47      7.93 o 
  -5   9   3       82.54       72.56      2.29 o 
  -4   9   3      147.18      153.75      3.63 o 
  -3   9   3      733.03      766.14     13.40 o 
  -2   9   3     3464.57     3613.08     27.26 o 
  -1   9   3      249.86      242.58      5.27 o 
   0   9   3       88.92      100.75      2.23 o 
   1   9   3     1705.45     1718.25     21.23 o 
   2   9   3        4.68        3.17      0.53 o 
   3   9   3     1088.71     1045.97     15.53 o 
   4   9   3        1.78        5.85      1.58 o 
   5   9   3        4.90        4.90      1.63 o 
   6   9   3       24.22       27.31      5.38 o 
  -8  10   3       19.10       20.30      2.15 o 
  -7  10   3      525.47      523.05     11.70 o 
  -6  10   3       18.09       19.06      2.13 o 
  -5  10   3        1.52        2.34      0.65 o 
  -4  10   3      676.52      656.31      9.33 o 
  -3  10   3     1809.57     1753.18     22.85 o 
  -2  10   3     1952.94     2014.55     51.35 o 
  -1  10   3      106.05      129.59      2.68 o 
   0  10   3      186.21      174.29      3.11 o 
   1  10   3      201.30      180.11      3.96 o 
   2  10   3      231.15      230.87      4.01 o 
   3  10   3       92.74       89.14      3.68 o 
   4  10   3      103.55      105.19      5.63 o 
   5  10   3       71.99       66.61      7.98 o 
   6  10   3       34.65       30.62      9.89 o 
  -8  11   3       15.00       14.56      1.93 o 
  -7  11   3      130.67      158.27      5.38 o 
  -6  11   3       84.38       89.30      4.40 o 
  -5  11   3       53.50       63.37      2.41 o 
  -4  11   3        8.23        7.58      0.70 o 
  -3  11   3        2.75        5.57      0.52 o 
  -2  11   3        1.87       10.00      1.27 o 
  -1  11   3     4799.88     4878.04     54.32 o 
   0  11   3        7.39        8.90      0.74 o 
   1  11   3      221.40      206.89      4.93 o 
   2  11   3       37.52       39.36      1.83 o 
   3  11   3      432.32      433.17      8.74 o 
   4  11   3        6.55        3.15      2.95 o 
   5  11   3       93.95       87.85     12.33 o 
   6  11   3        3.53        3.92      1.99 o 
  -8  12   3       34.60       28.21      2.99 o 
  -7  12   3      260.49      288.47      7.41 o 
  -6  12   3      341.41      315.05     10.78 o 
  -5  12   3       16.38       18.14      1.31 o 
  -4  12   3       38.18       41.25      1.51 o 
  -3  12   3      329.21      307.69      4.02 o 
  -2  12   3     2813.98     2794.63     54.34 o 
  -1  12   3     1087.77     1187.44     17.17 o 
   0  12   3     2320.71     2356.20     41.23 o 
   1  12   3       47.11       52.41      1.97 o 
   2  12   3      810.06      765.72     14.20 o 
   3  12   3       56.98       61.03      3.11 o 
   4  12   3        7.77        9.01      3.12 o 
   5  12   3        2.18        4.10      2.08 o 
   6  12   3      152.91      151.89     19.10 o 
  -8  13   3       97.13      101.38      9.03 o 
  -7  13   3        0.25        2.90      1.27 o 
  -6  13   3      413.10      406.00     12.17 o 
  -5  13   3       63.51       60.33      2.45 o 
  -4  13   3      164.35      169.53      3.70 o 
  -3  13   3      789.44      785.96      7.21 o 
  -2  13   3     1422.70     1473.19     11.39 o 
  -1  13   3       15.50       16.76      0.92 o 
   0  13   3       28.79       28.90      1.49 o 
   1  13   3      493.66      471.33      7.59 o 
   2  13   3       21.24       20.03      1.78 o 
   3  13   3      238.33      236.68      6.31 o 
   4  13   3       35.10       47.26      5.38 o 
   5  13   3       42.03       39.54      3.80 o 
   6  13   3       50.39       46.99      4.89 o 
  -8  14   3        1.90        6.25      3.12 o 
  -7  14   3       51.27       51.48      3.21 o 
  -6  14   3       37.19       38.28      3.07 o 
  -5  14   3      596.84      622.01     12.28 o 
  -4  14   3     2427.06     2244.02     68.77 o 
  -3  14   3      371.61      393.14      6.09 o 
  -2  14   3      195.91      176.98      2.61 o 
  -1  14   3      857.81      864.43      8.77 o 
   0  14   3      334.09      276.66      5.73 o 
   1  14   3      378.68      375.02      5.19 o 
   2  14   3        0.01        0.15      0.77 o 
   3  14   3      268.16      270.74      6.92 o 
   4  14   3     1272.38     1243.86     18.80 o 
   5  14   3        2.49        3.07      1.67 o 
   6  14   3        1.94        4.03      2.43 o 
  -7  15   3        0.14        1.11      1.12 o 
  -6  15   3      458.12      440.27     10.50 o 
  -5  15   3        5.36        8.25      1.34 o 
  -4  15   3      672.74      650.00      9.78 o 
  -3  15   3       36.89       33.17      1.09 o 
  -2  15   3       13.11       19.25      0.76 o 
  -1  15   3       24.59       31.95      1.35 o 
   0  15   3      809.65      805.27      9.10 o 
   1  15   3       38.96       41.85      1.55 o 
   2  15   3        9.12       11.12      1.56 o 
   3  15   3      143.83      150.43      6.64 o 
   4  15   3       26.73       38.31      3.41 o 
   5  15   3        0.38        2.43      1.58 o 
   6  15   3        3.62        4.86      2.78 o 
  -7  16   3      142.43      150.13      6.22 o 
  -6  16   3      132.33      152.62      6.43 o 
  -5  16   3      517.91      509.54      8.98 o 
  -4  16   3      509.54      437.37      6.57 o 
  -3  16   3      383.13      381.60      4.13 o 
  -2  16   3       12.13       13.68      0.69 o 
  -1  16   3     1272.00     1251.16     12.00 o 
   0  16   3       19.20       16.15      1.15 o 
   1  16   3      780.50      765.80     10.27 o 
   2  16   3      731.33      735.02     15.14 o 
   3  16   3      338.45      340.10      8.46 o 
   4  16   3      558.92      526.78     11.20 o 
   5  16   3      142.45      145.01      7.60 o 
  -7  17   3        1.85        3.36      1.27 o 
  -6  17   3      367.91      354.24      8.11 o 
  -5  17   3       29.18       24.41      1.91 o 
  -4  17   3      169.95      190.29      4.14 o 
  -3  17   3        0.05        1.72      0.55 o 
  -2  17   3      554.86      549.69      4.91 o 
  -1  17   3      109.47      118.71      2.32 o 
   0  17   3       85.21       87.83      2.52 o 
   1  17   3      533.47      514.78     11.94 o 
   2  17   3      129.39      135.63      6.67 o 
   3  17   3       95.08       98.64      4.38 o 
   4  17   3      189.35      186.43      6.90 o 
   5  17   3        4.83       14.02      2.94 o 
  -7  18   3       96.19       94.11      4.47 o 
  -6  18   3       97.15      110.18      4.55 o 
  -5  18   3        1.98        3.12      1.12 o 
  -4  18   3       12.92       14.54      1.19 o 
  -3  18   3     1304.92     1327.98      9.93 o 
  -2  18   3      725.71      669.81      6.27 o 
  -1  18   3       13.93       19.17      1.96 o 
   0  18   3        5.43        4.95      0.77 o 
   1  18   3       62.12       58.37      3.07 o 
   2  18   3      489.57      515.38     14.28 o 
   3  18   3        6.87        8.78      1.46 o 
   4  18   3       12.63       12.23      1.86 o 
   5  18   3       46.08       45.62      4.54 o 
  -7  19   3        2.85        5.01      1.47 o 
  -6  19   3        2.81        3.73      1.28 o 
  -5  19   3        0.23        0.88      0.92 o 
  -4  19   3      174.83      202.82      5.09 o 
  -3  19   3       76.35       74.63      1.92 o 
  -2  19   3      101.57      102.09      1.92 o 
  -1  19   3     2442.22     2364.18     19.29 o 
   0  19   3      344.76      338.20      8.68 o 
   1  19   3      289.19      286.46      7.02 o 
   2  19   3       13.77       13.07      1.73 o 
   3  19   3        6.79        6.80      1.33 o 
   4  19   3       33.85       35.57      2.85 o 
   5  19   3       34.78       39.97      4.04 o 
  -7  20   3        5.20        3.08      1.05 o 
  -6  20   3      164.52      171.40      5.77 o 
  -5  20   3      144.05      144.27      4.81 o 
  -4  20   3      117.56      122.78      3.97 o 
  -3  20   3      407.90      424.38      5.07 o 
  -2  20   3      122.89      135.93      2.72 o 
  -1  20   3      167.90      190.47      3.25 o 
   0  20   3      378.65      377.36      6.85 o 
   1  20   3        6.85        9.47      1.69 o 
   2  20   3        4.71        7.26      1.33 o 
   3  20   3       97.86       89.92      4.75 o 
   4  20   3       43.58       42.92      3.22 o 
   5  20   3        3.46        5.71      2.17 o 
  -7  21   3       54.08       60.32      3.66 o 
  -6  21   3        1.51        4.63      1.41 o 
  -5  21   3       21.02       23.59      2.12 o 
  -4  21   3       72.92       68.42      2.66 o 
  -3  21   3       27.95       29.71      1.30 o 
  -2  21   3       17.90       17.72      0.89 o 
  -1  21   3      660.77      636.24      7.57 o 
   0  21   3       29.47       31.32      1.69 o 
   1  21   3     1064.14     1027.61     15.92 o 
   2  21   3       81.28       82.80      4.00 o 
   3  21   3       47.59       43.95      3.07 o 
   4  21   3        0.55        3.22      1.26 o 
   5  21   3      181.31      169.50      8.60 o 
  -7  22   3        0.76        1.04      2.43 o 
  -6  22   3        1.14        1.80      1.15 o 
  -5  22   3      780.26      764.39     12.44 o 
  -4  22   3      489.74      484.47     11.00 o 
  -3  22   3       52.70       47.63      1.54 o 
  -2  22   3       79.90       81.84      1.79 o 
  -1  22   3       11.56        9.38      0.98 o 
   0  22   3      160.74      163.32      3.86 o 
   1  22   3      109.42      108.73      4.47 o 
   2  22   3      113.86      111.11      4.68 o 
   3  22   3       61.60       60.63      3.61 o 
   4  22   3      168.00      156.02      6.27 o 
   5  22   3        4.40        8.10      2.95 o 
  -6  23   3      108.23      107.50      4.68 o 
  -5  23   3       10.17       11.62      1.62 o 
  -4  23   3      216.76      201.83      6.02 o 
  -3  23   3        0.12        1.38      0.56 o 
  -2  23   3       85.07       71.55      1.84 o 
  -1  23   3      191.81      171.68      3.69 o 
   0  23   3      260.05      245.23      6.42 o 
   1  23   3      284.93      259.57      7.22 o 
   2  23   3       11.86       15.51      2.06 o 
   3  23   3       27.03       33.01      2.67 o 
   4  23   3        5.08        5.55      1.96 o 
   5  23   3       43.84       43.86      6.77 o 
  -6  24   3       73.35       80.02      4.07 o 
  -5  24   3        0.05        1.29      0.87 o 
  -4  24   3      181.40      185.53      5.36 o 
  -3  24   3      420.28      429.67      5.14 o 
  -2  24   3       11.31        7.27      0.72 o 
  -1  24   3      293.62      280.58      4.89 o 
   0  24   3        0.25        0.24      0.82 o 
   1  24   3      291.36      290.84      7.83 o 
   2  24   3      431.82      413.58      9.83 o 
   3  24   3        5.67        3.67      1.91 o 
   4  24   3      100.63      102.91      5.20 o 
  -6  25   3      140.72      150.35      5.64 o 
  -5  25   3        0.14       -0.76      1.10 o 
  -4  25   3      272.53      278.78      6.72 o 
  -3  25   3       16.76       22.52      1.31 o 
  -2  25   3       98.71       98.84      2.44 o 
  -1  25   3       79.40       69.81      2.38 o 
   0  25   3       30.23       24.66      2.13 o 
   1  25   3        7.67        8.80      1.58 o 
   2  25   3       73.18       68.86      4.28 o 
   3  25   3        0.01        0.10      0.85 o 
   4  25   3       96.49       86.32      4.84 o 
  -6  26   3      177.22      175.54      6.16 o 
  -5  26   3        2.51        2.12      1.15 o 
  -4  26   3       11.83       14.21      1.67 o 
  -3  26   3       80.02       78.96      2.98 o 
  -2  26   3      426.35      417.87      5.92 o 
  -1  26   3      106.08      107.73      3.20 o 
   0  26   3       28.80       28.68      2.09 o 
   1  26   3       88.92       90.69      4.40 o 
   2  26   3      326.83      316.46      8.76 o 
   3  26   3       93.31       93.05      4.99 o 
   4  26   3        4.51        4.22      1.33 o 
  -6  27   3        0.96        1.75      2.21 o 
  -5  27   3        0.16        3.03      1.40 o 
  -4  27   3      288.80      307.09      7.32 o 
  -3  27   3       15.37       14.85      1.40 o 
  -2  27   3      151.66      156.57      3.66 o 
  -1  27   3      237.16      217.19      4.54 o 
   0  27   3      202.89      201.27      5.55 o 
   1  27   3        6.91        8.95      1.53 o 
   2  27   3        0.83        3.56      1.29 o 
   3  27   3       10.34       10.70      1.98 o 
   4  27   3       37.08       40.10      3.56 o 
  -6  28   3       20.89       23.60      4.86 o 
  -5  28   3       21.89       23.79      2.24 o 
  -4  28   3      185.23      184.59      6.61 o 
  -3  28   3       79.69       80.41      3.64 o 
  -2  28   3       24.01       24.28      1.59 o 
  -1  28   3       21.22       23.82      1.57 o 
   0  28   3      546.57      556.23     12.50 o 
   1  28   3       33.25       36.54      2.99 o 
   2  28   3        0.97        0.00      1.12 o 
   3  28   3        2.26        4.03      1.46 o 
   4  28   3      125.31      122.17      6.01 o 
  -6  29   3       25.63       25.68      4.86 o 
  -5  29   3       53.05       61.21      3.49 o 
  -4  29   3      125.23      126.52      5.46 o 
  -3  29   3      377.20      386.26      8.42 o 
  -2  29   3       61.82       61.98      2.69 o 
  -1  29   3       10.89       14.72      1.52 o 
   0  29   3       48.02       52.99      2.90 o 
   1  29   3      174.63      179.76      6.55 o 
   2  29   3       17.17       15.42      2.19 o 
   3  29   3       29.16       37.90      3.26 o 
   4  29   3        9.32       15.62      3.82 o 
  -5  30   3      209.09      202.30      7.62 o 
  -4  30   3       10.43       10.63      1.92 o 
  -3  30   3       92.25      102.00      4.24 o 
  -2  30   3       30.73       33.31      2.47 o 
  -1  30   3      288.85      283.80      6.20 o 
   0  30   3       13.31       13.70      1.58 o 
   1  30   3       14.56       13.15      2.19 o 
   2  30   3      222.78      214.11     11.98 o 
   3  30   3       89.93       97.26      7.93 o 
  -5  31   3       13.95       15.55      2.32 o 
  -4  31   3       59.36       62.79      5.03 o 
  -3  31   3      139.76      138.63      5.03 o 
  -2  31   3      219.99      213.77      6.07 o 
  -1  31   3        3.25        4.65      1.09 o 
   0  31   3       56.32       56.74      2.78 o 
   1  31   3       59.70       67.06      4.14 o 
   2  31   3        0.03        2.93      1.44 o 
   3  31   3      358.91      357.14     10.50 o 
  -5  32   3        0.03        2.58      1.67 o 
  -4  32   3       39.03       40.01      4.04 o 
  -3  32   3      183.92      172.45      5.68 o 
  -2  32   3        0.58        4.71      1.35 o 
  -1  32   3       85.80       83.77      3.37 o 
   0  32   3        2.39        3.11      0.99 o 
   1  32   3      229.18      234.53      7.95 o 
   2  32   3       13.12       16.45      2.33 o 
   3  32   3       17.71       26.33      3.66 o 
  -4  33   3        6.26        6.10      2.78 o 
  -3  33   3        8.90        8.15      1.40 o 
  -2  33   3      166.37      177.00      7.18 o 
  -1  33   3       97.65       99.20      4.36 o 
   0  33   3       13.08       14.07      1.76 o 
   1  33   3        2.71        3.21      1.53 o 
   2  33   3        4.05        8.09      2.02 o 
  -4  34   3       45.15       42.21      4.29 o 
  -3  34   3       50.87       56.19      3.86 o 
  -2  34   3      476.05      484.99     11.76 o 
  -1  34   3      265.33      256.55      8.42 o 
   0  34   3       76.49       77.71      4.54 o 
   1  34   3       40.31       36.36      3.19 o 
   2  34   3      184.16      180.34      7.84 o 
  -4  35   3        4.67        7.91      2.42 o 
  -3  35   3       98.61       89.66      4.28 o 
  -2  35   3      491.58      502.66     12.14 o 
  -1  35   3        8.95       10.12      1.93 o 
   0  35   3        7.65       15.65      2.47 o 
   1  35   3        3.16        2.49      1.10 o 
   2  35   3       98.18      109.02      9.72 o 
  -3  36   3        6.35        7.21      2.08 o 
  -2  36   3        3.25        7.34      2.50 o 
  -1  36   3       14.90       14.23      2.21 o 
   0  36   3      458.47      440.10     11.84 o 
   2  36   3       70.30       73.59      7.98 o 
  -8   0   4       28.24       34.01      5.21 o 
  -6   0   4      193.82      196.33     27.27 o 
  -4   0   4        0.55        8.26      2.26 o 
  -2   0   4      223.91      216.25      4.91 o 
   0   0   4    15946.67    17493.79    243.36 o 
   2   0   4      984.33     1035.38     14.24 o 
   4   0   4      483.50      500.35     12.84 o 
   6   0   4       85.47       75.68      8.33 o 
  -8   1   4       28.44       28.10      2.87 o 
  -7   1   4       55.17       48.95      2.51 o 
  -6   1   4       19.28       23.04      1.77 o 
  -5   1   4       14.72       15.59      1.26 o 
  -4   1   4     1904.32     1793.42     15.51 o 
  -3   1   4      461.74      453.17      6.14 o 
  -2   1   4      616.01      622.77      6.82 o 
  -1   1   4        0.50        1.49      0.49 o 
   0   1   4       64.92       68.59      1.72 o 
   1   1   4       17.91       19.22      1.00 o 
   2   1   4      150.61      187.23      3.44 o 
   3   1   4       14.65       14.39      1.17 o 
   4   1   4        4.82        9.80      1.58 o 
   5   1   4      103.15      108.30      6.50 o 
   6   1   4        8.10        7.17      3.82 o 
  -8   2   4       11.93       10.98      1.89 o 
  -7   2   4       47.23       49.88      2.88 o 
  -6   2   4       55.12       66.55      2.35 o 
  -5   2   4      619.94      575.42      9.74 o 
  -4   2   4      964.53     1003.85     15.49 o 
  -3   2   4      265.83      294.69      3.51 o 
  -2   2   4     1599.56     1583.63     54.28 o 
  -1   2   4     2298.51     2323.69     16.70 o 
   0   2   4      598.33      713.30     10.30 o 
   1   2   4       56.51       68.29      1.86 o 
   2   2   4     1389.72     1335.89     13.20 o 
   3   2   4      423.51      430.80      6.61 o 
   4   2   4       33.29       35.92      2.59 o 
   5   2   4      188.64      199.69      6.92 o 
   6   2   4      139.93      140.78      8.16 o 
  -8   3   4        3.65        6.02      1.60 o 
  -7   3   4       36.13       41.19      2.82 o 
  -6   3   4      581.94      568.12      9.54 o 
  -5   3   4     1013.31     1009.63     19.09 o 
  -4   3   4       90.45       92.96      3.66 o 
  -3   3   4        3.21       10.11      0.65 o 
  -2   3   4      767.87      688.84      6.56 o 
  -1   3   4        8.79        6.08      0.54 o 
   0   3   4      141.73      143.90      4.38 o 
   1   3   4        1.43        8.11      0.89 o 
   2   3   4      279.00      293.56      5.32 o 
   3   3   4      488.85      490.24      9.78 o 
   4   3   4        3.82        5.13      1.37 o 
   5   3   4      130.07      138.10      5.70 o 
   6   3   4        0.01        2.30      3.64 o 
  -8   4   4       18.81       23.39      2.81 o 
  -7   4   4      867.57      899.96     19.42 o 
  -6   4   4       39.36       41.65      2.13 o 
  -5   4   4      372.12      348.63      6.30 o 
  -4   4   4        6.36        5.22      0.57 o 
  -3   4   4      932.15      818.70      7.24 o 
  -2   4   4       34.21       35.10      1.08 o 
  -1   4   4      702.11      692.87     22.66 o 
   0   4   4       89.33       93.71      1.83 o 
   1   4   4     3224.68     3169.04     29.27 o 
   2   4   4      155.82      163.79      3.79 o 
   3   4   4      141.90      153.99      4.56 o 
   4   4   4        0.72        0.95      0.96 o 
   5   4   4        2.46        8.21      2.26 o 
   6   4   4       13.06       13.47      3.64 o 
  -8   5   4       87.38       92.41      5.14 o 
  -7   5   4       30.23       36.68      2.67 o 
  -6   5   4      230.71      212.08      9.33 o 
  -5   5   4     1168.46     1143.62     16.67 o 
  -4   5   4      297.78      273.92      5.35 o 
  -3   5   4       32.98       43.63      1.26 o 
  -2   5   4      153.67      143.42      3.28 o 
  -1   5   4        0.17        4.30      1.15 o 
   0   5   4      103.43       93.40      2.15 o 
   1   5   4       92.46       88.17      2.30 o 
   2   5   4       73.92       75.54      2.32 o 
   3   5   4      669.13      721.33     13.98 o 
   4   5   4       80.63       81.68      4.89 o 
   5   5   4      204.86      213.13      7.27 o 
   6   5   4       37.79       38.84      4.29 o 
  -8   6   4        1.10        1.18      0.97 o 
  -7   6   4       62.66       67.92      3.66 o 
  -6   6   4        0.04        0.41      0.75 o 
  -5   6   4     1176.35     1113.43     11.86 o 
  -4   6   4      210.51      195.28      3.20 o 
  -3   6   4        0.91        2.07      0.52 o 
  -2   6   4      155.07      155.51      2.37 o 
  -1   6   4     2025.73     1965.14     22.02 o 
   0   6   4        0.70        1.33      0.38 o 
   1   6   4        1.05        1.13      0.63 o 
   2   6   4      573.68      578.13     12.71 o 
   3   6   4      166.97      159.59      5.36 o 
   4   6   4        0.01        2.72      1.41 o 
   5   6   4       83.50       91.48      5.96 o 
   6   6   4       13.03        8.89      4.16 o 
  -8   7   4       39.96       38.29      2.84 o 
  -7   7   4       39.41       37.85      2.81 o 
  -6   7   4       74.88       72.81      3.85 o 
  -5   7   4        0.11        4.12      0.89 o 
  -4   7   4       65.32       69.12      2.53 o 
  -3   7   4     1407.31     1420.14     23.76 o 
  -2   7   4      876.76      838.99      9.13 o 
  -1   7   4       48.34       59.54      1.83 o 
   0   7   4      227.77      219.19      5.26 o 
   1   7   4      262.71      258.73      4.87 o 
   2   7   4       52.62       57.82      2.24 o 
   3   7   4       50.26       54.34      3.19 o 
   4   7   4       52.48       53.28      4.04 o 
   5   7   4      309.46      315.08     11.16 o 
   6   7   4        0.31        1.39      1.74 o 
  -8   8   4       86.96       96.24      4.49 o 
  -7   8   4      209.68      195.81      6.87 o 
  -6   8   4      476.45      451.60     10.17 o 
  -5   8   4        2.22        2.84      0.67 o 
  -4   8   4      109.82      105.87      2.70 o 
  -3   8   4      771.71      732.29      8.87 o 
  -2   8   4       45.23       56.27      1.58 o 
  -1   8   4      398.52      403.75      6.50 o 
   0   8   4     2483.21     2560.54     23.99 o 
   1   8   4       55.07       56.17      1.71 o 
   2   8   4        4.54        5.67      0.74 o 
   3   8   4       29.65       26.38      7.64 o 
   4   8   4      378.91      359.30     17.04 o 
   5   8   4       10.57       16.79      4.86 o 
   6   8   4        7.67        7.98      3.12 o 
  -8   9   4      289.78      314.35      8.23 o 
  -7   9   4       13.32       13.33      1.95 o 
  -6   9   4       37.34       31.61      2.67 o 
  -5   9   4        3.32        2.99      0.72 o 
  -4   9   4      261.59      255.62      5.97 o 
  -3   9   4       41.77       50.22      1.37 o 
  -2   9   4     1583.05     1522.44     13.35 o 
  -1   9   4       32.02       22.32      1.47 o 
   0   9   4      660.53      645.73      8.91 o 
   1   9   4       17.99       15.58      0.92 o 
   2   9   4       30.08       41.22      2.44 o 
   3   9   4      468.04      409.76     53.40 o 
   4   9   4       84.04       87.48      5.52 o 
   5   9   4       26.23       21.75      3.19 o 
   6   9   4        5.33        3.82      2.78 o 
  -8  10   4       14.87       15.01      2.12 o 
  -7  10   4       46.78       44.24      3.19 o 
  -6  10   4       11.66       13.29      1.86 o 
  -5  10   4        0.44        0.13      0.80 o 
  -4  10   4      124.35      128.12      4.82 o 
  -3  10   4      193.62      180.42      4.16 o 
  -2  10   4     1475.97     1477.88     18.69 o 
  -1  10   4       53.61       49.54      1.65 o 
   0  10   4       20.29       16.38      1.14 o 
   1  10   4      179.35      168.82      3.96 o 
   2  10   4     1837.76     1869.37     48.49 o 
   3  10   4      178.77      183.45      5.67 o 
   4  10   4       29.10       33.82      3.41 o 
   5  10   4       36.69       36.16      3.93 o 
   6  10   4       14.02       22.21      4.86 o 
  -8  11   4      198.04      215.82      6.79 o 
  -7  11   4        1.56        2.27      1.51 o 
  -6  11   4      659.35      618.91     23.92 o 
  -5  11   4      106.38      105.87      3.69 o 
  -4  11   4      171.26      172.24      3.86 o 
  -3  11   4       63.37       60.83      1.88 o 
  -2  11   4      400.33      377.63      4.70 o 
  -1  11   4       16.29       19.16      0.99 o 
   0  11   4      191.85      183.82      3.97 o 
   1  11   4      201.85      202.67      6.08 o 
   2  11   4      162.72      163.59      4.31 o 
   3  11   4       31.35       34.19      2.58 o 
   4  11   4        0.16        1.79      1.58 o 
   5  11   4       17.71       17.78      3.47 o 
  -8  12   4        1.20        6.09      1.93 o 
  -7  12   4      342.36      356.70     12.07 o 
  -6  12   4       53.61       53.95      2.90 o 
  -5  12   4        0.02       -0.21      0.95 o 
  -4  12   4       53.57       43.71      1.75 o 
  -3  12   4      319.31      300.86      4.23 o 
  -2  12   4      215.50      214.17      6.39 o 
  -1  12   4      158.61      150.65      2.89 o 
   0  12   4       48.03       42.82      1.67 o 
   1  12   4      303.82      281.09      8.09 o 
   2  12   4     1038.81      997.31     17.50 o 
   3  12   4       19.50       24.08      2.13 o 
   4  12   4      123.56      113.06      6.38 o 
   5  12   4      112.97      107.56     13.89 o 
  -8  13   4      319.82      339.84     17.37 o 
  -7  13   4        3.77        2.55      1.26 o 
  -6  13   4       51.93       54.27      2.98 o 
  -5  13   4       18.14       17.76      1.64 o 
  -4  13   4      234.46      233.14      4.16 o 
  -3  13   4      614.14      608.78      9.42 o 
  -2  13   4        9.70        9.11      0.74 o 
  -1  13   4       13.36       19.06      1.29 o 
   0  13   4      664.10      635.81     22.49 o 
   1  13   4        0.02        2.16      0.71 o 
   2  13   4       26.48       32.46      2.44 o 
   3  13   4      453.40      443.67      9.58 o 
   4  13   4      136.78      127.45      6.75 o 
   5  13   4       24.11       27.94      3.68 o 
  -8  14   4        4.58        6.59      3.47 o 
  -7  14   4       65.40       69.27      6.09 o 
  -6  14   4      102.39      107.25      4.16 o 
  -5  14   4      315.72      329.65      8.83 o 
  -4  14   4      296.45      289.46      4.72 o 
  -3  14   4      312.18      285.45      4.15 o 
  -2  14   4       24.84       23.74      1.17 o 
  -1  14   4      671.44      684.67     11.14 o 
   0  14   4      125.26      124.89      3.97 o 
   1  14   4      123.82      127.60      3.56 o 
   2  14   4       50.75       50.24      2.91 o 
   3  14   4       74.92       80.15      4.65 o 
   4  14   4      235.24      232.51     20.67 o 
   5  14   4       32.97       36.90      4.59 o 
  -7  15   4       77.43       79.72      4.60 o 
  -6  15   4       83.97       86.41      3.80 o 
  -5  15   4       61.48       61.73      2.99 o 
  -4  15   4       98.95       98.73      2.98 o 
  -3  15   4      952.23      893.47     12.18 o 
  -2  15   4       86.49       85.93      3.07 o 
  -1  15   4       91.42       85.42      2.07 o 
   0  15   4        8.43       13.44      1.55 o 
   1  15   4      150.43      142.46      3.81 o 
   2  15   4       26.72       29.69      2.27 o 
   3  15   4        0.46       -0.59      0.85 o 
   4  15   4        1.83        5.04      2.08 o 
   5  15   4      442.32      392.48     13.63 o 
  -7  16   4        0.50        1.00      1.17 o 
  -6  16   4       56.65       60.67      3.16 o 
  -5  16   4      167.03      190.52      5.66 o 
  -4  16   4       54.57       60.87      2.40 o 
  -3  16   4     1215.82     1161.84     17.07 o 
  -2  16   4      178.31      166.15      2.95 o 
  -1  16   4      517.21      514.67      8.29 o 
   0  16   4      747.37      738.25     10.90 o 
   1  16   4        0.30        1.10      0.69 o 
   2  16   4       44.32       43.73      2.73 o 
   3  16   4        2.10        3.88      1.32 o 
   4  16   4        7.03       11.81      2.45 o 
   5  16   4        3.02        8.50      2.81 o 
  -7  17   4       18.10       14.44      2.73 o 
  -6  17   4       25.83       25.98      2.20 o 
  -5  17   4       65.75       70.06      3.20 o 
  -4  17   4      117.66      132.35      3.62 o 
  -3  17   4       15.22       26.65      1.27 o 
  -2  17   4       91.47       84.93      2.64 o 
  -1  17   4      957.46      931.44     12.00 o 
   0  17   4      211.41      219.67      4.50 o 
   1  17   4        9.33        7.75      1.08 o 
   2  17   4        3.17        7.75      1.78 o 
   3  17   4      121.57      116.41      4.93 o 
   4  17   4        2.19        3.25      1.92 o 
   5  17   4      109.45      123.22      7.48 o 
  -7  18   4       60.97       54.87      3.41 o 
  -6  18   4       17.01       21.03      2.47 o 
  -5  18   4       78.07       84.48      3.51 o 
  -4  18   4       23.21       18.86      1.36 o 
  -3  18   4     1304.50     1288.71     15.99 o 
  -2  18   4      365.80      360.04      6.03 o 
  -1  18   4       26.56       30.52      1.94 o 
   0  18   4        0.28        0.48      0.62 o 
   1  18   4      343.16      332.37      8.02 o 
   2  18   4      925.58      915.20     15.28 o 
   3  18   4      120.23      129.23      7.46 o 
   4  18   4       13.85       11.66      5.03 o 
   5  18   4       25.82       27.76      3.80 o 
  -7  19   4        1.50        0.65      1.02 o 
  -6  19   4      669.38      644.59     21.32 o 
  -5  19   4       29.28       26.52      2.05 o 
  -4  19   4       16.17       14.20      1.29 o 
  -3  19   4        2.33        7.67      0.80 o 
  -2  19   4       44.72       48.68      1.82 o 
  -1  19   4       97.71      103.49      3.45 o 
   0  19   4       85.47       83.75      2.81 o 
   1  19   4      208.55      219.92      6.41 o 
   2  19   4      381.83      396.09      9.30 o 
   3  19   4       25.70       31.58      2.67 o 
   4  19   4       48.58       47.74      4.42 o 
  -7  20   4       43.90       46.45      3.19 o 
  -6  20   4       68.41       78.94      4.54 o 
  -5  20   4      194.76      189.95      5.44 o 
  -4  20   4        7.05        8.94      1.15 o 
  -3  20   4       73.96       65.32      1.90 o 
  -2  20   4        0.03        0.93      0.58 o 
  -1  20   4     1353.83     1319.97     21.24 o 
   0  20   4      284.85      268.49      5.21 o 
   1  20   4      661.37      644.50     12.12 o 
   2  20   4      817.31      761.74     17.61 o 
   3  20   4      199.17      201.33      6.80 o 
   4  20   4       16.55       19.72      6.25 o 
  -7  21   4        0.03       -0.66      1.33 o 
  -6  21   4      214.56      226.42      6.67 o 
  -5  21   4      117.81      126.18      6.74 o 
  -4  21   4      597.91      595.29      8.85 o 
  -3  21   4        0.62        2.28      0.62 o 
  -2  21   4      211.86      195.55      4.68 o 
  -1  21   4       28.30       31.58      2.01 o 
   0  21   4      440.91      457.26      8.48 o 
   1  21   4        0.04        3.36      1.46 o 
   2  21   4      209.32      210.54      6.88 o 
   3  21   4        3.95        6.46      1.53 o 
   4  21   4        6.04        8.23      2.42 o 
  -7  22   4        2.71        6.25      2.78 o 
  -6  22   4        6.35        8.22      2.30 o 
  -5  22   4      273.55      287.95      8.35 o 
  -4  22   4      270.87      271.10      5.67 o 
  -3  22   4       21.19       22.46      1.32 o 
  -2  22   4      301.51      283.41      5.00 o 
  -1  22   4       97.90       94.28      3.39 o 
   0  22   4     1816.54     1707.13     22.76 o 
   1  22   4       61.47       64.11      3.61 o 
   2  22   4       82.23       84.46      4.25 o 
   3  22   4       90.86       89.14      4.60 o 
   4  22   4      259.62      274.85     11.05 o 
  -6  23   4      215.78      227.51      6.86 o 
  -5  23   4       19.14       24.07      2.24 o 
  -4  23   4       17.54       20.92      1.56 o 
  -3  23   4      215.69      214.28      4.48 o 
  -2  23   4       35.90       47.38      1.99 o 
  -1  23   4       15.45       13.38      1.58 o 
   0  23   4       17.04       28.46      2.65 o 
   1  23   4       59.36       55.86      3.47 o 
   2  23   4      364.56      349.50      9.23 o 
   3  23   4       15.23       15.67      2.06 o 
   4  23   4       28.75       32.53      3.93 o 
  -6  24   4      139.07      138.81      5.37 o 
  -5  24   4       52.40       53.67      3.10 o 
  -4  24   4       68.87       67.75      2.84 o 
  -3  24   4      377.80      398.77      6.44 o 
  -2  24   4      342.82      328.09      5.62 o 
  -1  24   4      265.42      248.09      6.69 o 
   0  24   4      149.69      142.01      5.48 o 
   1  24   4        6.46        7.41      1.43 o 
   2  24   4      450.37      430.28     10.51 o 
   3  24   4       33.14       34.50      4.06 o 
   4  24   4       15.42       12.77      3.30 o 
  -6  25   4      257.26      263.97      7.54 o 
  -5  25   4      151.16      153.89      5.27 o 
  -4  25   4       14.74       20.08      2.01 o 
  -3  25   4       38.97       47.32      2.20 o 
  -2  25   4        0.23        2.54      0.82 o 
  -1  25   4      650.60      631.58     10.15 o 
   0  25   4        1.61        4.54      1.30 o 
   1  25   4        0.06        1.17      1.33 o 
   2  25   4       42.22       41.65      3.19 o 
   3  25   4       47.11       54.02      3.80 o 
  -6  26   4       50.75       55.16      3.46 o 
  -5  26   4      118.60      117.45      4.63 o 
  -4  26   4      159.71      157.83      5.21 o 
  -3  26   4      719.61      721.30     10.45 o 
  -2  26   4      276.00      280.57      5.87 o 
  -1  26   4        3.20        5.22      1.46 o 
   0  26   4       35.90       27.66      2.44 o 
   1  26   4      297.25      298.27     10.70 o 
   2  26   4       10.09       16.41      2.25 o 
   3  26   4       45.64       45.02      3.98 o 
   4  26   4       15.48       17.35      4.16 o 
  -6  27   4      127.96      130.10      7.37 o 
  -5  27   4       12.87       16.75      2.31 o 
  -4  27   4       50.34       53.74      3.08 o 
  -3  27   4        0.14        2.92      1.20 o 
  -2  27   4       76.57       78.79      2.81 o 
  -1  27   4       41.93       43.70      3.11 o 
   0  27   4        2.90        4.81      1.41 o 
   1  27   4      243.36      242.00      9.57 o 
   2  27   4       56.45       55.88      3.87 o 
   3  27   4       38.93       43.86      3.53 o 
   4  27   4        8.22       11.45      3.47 o 
  -6  28   4       23.27       21.87      4.16 o 
  -5  28   4      352.06      356.47     10.02 o 
  -4  28   4       27.59       27.28      2.67 o 
  -3  28   4       10.81        9.54      1.45 o 
  -2  28   4        0.18       -0.22      0.62 o 
  -1  28   4      643.55      618.80     12.59 o 
   0  28   4       65.70       68.02      3.94 o 
   1  28   4      136.36      134.18      5.81 o 
   2  28   4       71.74       75.47      4.52 o 
   3  28   4       70.48       73.28      4.62 o 
  -5  29   4       40.53       41.19      3.46 o 
  -4  29   4       34.34       26.67      2.59 o 
  -3  29   4       52.17       52.60      3.07 o 
  -2  29   4        6.48        6.00      1.00 o 
  -1  29   4       20.13       23.46      2.12 o 
   0  29   4       59.07       55.80      3.67 o 
   1  29   4       39.96       43.59      3.46 o 
   2  29   4        0.19        0.37      1.06 o 
   3  29   4       10.24       12.78      2.09 o 
  -5  30   4       84.62       84.86      4.80 o 
  -4  30   4       39.03       41.97      3.41 o 
  -3  30   4      360.54      352.32      8.25 o 
  -2  30   4       24.63       28.24      2.34 o 
  -1  30   4        1.13        2.74      0.91 o 
   0  30   4      213.02      223.11      7.55 o 
   1  30   4       57.16       57.68      4.00 o 
   2  30   4        0.09        0.76      1.26 o 
   3  30   4       50.50       57.62      7.29 o 
  -4  31   4        0.74        0.45      1.26 o 
  -3  31   4        0.02        0.32      1.09 o 
  -2  31   4      256.32      261.43      8.22 o 
  -1  31   4        3.93        3.25      0.89 o 
   0  31   4        1.91        2.28      1.29 o 
   1  31   4        1.22        1.64      1.37 o 
   2  31   4       13.88       11.75      2.19 o 
  -4  32   4       12.02       13.53      2.06 o 
  -3  32   4       20.98       21.25      2.05 o 
  -2  32   4      385.97      402.91     17.54 o 
  -1  32   4       21.19       23.67      2.53 o 
   0  32   4       17.52       12.56      1.91 o 
   1  32   4        0.26        1.16      1.44 o 
   2  32   4      134.31      140.29     21.53 o 
  -4  33   4       32.41       33.65      3.27 o 
  -3  33   4        6.86        7.89      1.43 o 
  -2  33   4       12.55       17.49      2.35 o 
  -1  33   4       35.44       34.24      2.99 o 
   0  33   4       14.83       10.31      2.21 o 
   1  33   4       30.69       28.10      2.79 o 
   2  33   4        6.48        8.68      3.12 o 
  -4  34   4       40.71       43.04      4.54 o 
  -3  34   4       31.74       33.16      2.63 o 
  -2  34   4        1.03        3.51      1.63 o 
  -1  34   4       82.47       81.98      5.90 o 
   0  34   4       27.04       32.89      2.72 o 
   1  34   4       28.83       27.77      4.86 o 
  -3  35   4      139.35      120.14     10.07 o 
  -2  35   4        0.80        3.68      1.46 o 
  -1  35   4       71.04       71.19      6.62 o 
   0  35   4       28.46       29.47      3.55 o 
   1  35   4       62.44       61.10      7.29 o 
  -3  36   4        2.27        2.08      2.43 o 
  -2  36   4       23.41       30.89      5.21 o 
  -7   0   5       68.01       66.59     14.58 o 
  -5   0   5     2316.15     2377.74     42.99 o 
  -3   0   5       15.88       19.52      1.53 o 
  -1   0   5      374.96      304.86      7.34 o 
   1   0   5     1201.04     1291.27     25.13 o 
   3   0   5       38.95       39.25      2.53 o 
   5   0   5       61.61       63.87      7.29 o 
  -8   1   5       37.93       34.68      4.04 o 
  -7   1   5        0.30        2.65      1.60 o 
  -6   1   5       11.40       13.40      1.37 o 
  -5   1   5        7.34       15.10      1.48 o 
  -4   1   5      499.77      467.88     10.31 o 
  -3   1   5       60.63       65.82      1.96 o 
  -2   1   5      480.37      522.06     11.79 o 
  -1   1   5       17.61       13.15      0.68 o 
   0   1   5      443.29      459.36      7.51 o 
   1   1   5     2570.84     2682.26     44.30 o 
   2   1   5       38.31       43.19      1.79 o 
   3   1   5       60.55       56.93      2.16 o 
   4   1   5       68.62       69.78      4.91 o 
   5   1   5       14.01       19.25      2.94 o 
  -8   2   5       21.42       21.25      5.38 o 
  -7   2   5      217.09      211.12      5.88 o 
  -6   2   5       59.78       70.08      2.94 o 
  -5   2   5      104.80      100.12      2.73 o 
  -4   2   5      296.90      302.92      4.75 o 
  -3   2   5      885.08      821.03      9.39 o 
  -2   2   5        4.88        4.12      0.47 o 
  -1   2   5       52.97       43.69      1.24 o 
   0   2   5      188.95      166.26      2.85 o 
   1   2   5     1051.13     1073.82     13.31 o 
   2   2   5        1.11        0.68      0.49 o 
   3   2   5        2.42        2.81      0.97 o 
   4   2   5       51.15       52.42      2.90 o 
   5   2   5        2.92        3.12      1.47 o 
  -8   3   5       55.62       40.91      4.66 o 
  -7   3   5       34.32       32.87      2.87 o 
  -6   3   5      114.13      111.00      4.40 o 
  -5   3   5       83.58       79.00      2.44 o 
  -4   3   5      745.09      711.32      9.93 o 
  -3   3   5      216.30      225.76      3.80 o 
  -2   3   5      374.98      386.38      5.19 o 
  -1   3   5      923.59      950.89     18.47 o 
   0   3   5        3.22        2.31      0.39 o 
   1   3   5        9.89       15.25      1.34 o 
   2   3   5       87.35       88.55      2.54 o 
   3   3   5      230.52      231.82      5.05 o 
   4   3   5       17.73       19.14      1.82 o 
   5   3   5        0.10        0.99      3.30 o 
  -8   4   5       75.72       72.30      3.94 o 
  -7   4   5      122.70      118.83      5.26 o 
  -6   4   5      245.06      224.39      8.45 o 
  -5   4   5        1.66        3.11      0.76 o 
  -4   4   5      117.82      112.48      2.79 o 
  -3   4   5      100.32       88.32      2.28 o 
  -2   4   5     2021.19     2068.77     23.11 o 
  -1   4   5       98.74       95.62      2.51 o 
   0   4   5      109.85      113.11      2.15 o 
   1   4   5       16.97       17.56      1.20 o 
   2   4   5       30.98       27.29      1.36 o 
   3   4   5       30.07       32.86      1.88 o 
   4   4   5       25.35       26.09      2.07 o 
   5   4   5        4.65        9.69      2.32 o 
  -8   5   5       53.64       55.40      3.39 o 
  -7   5   5        0.39        1.55      1.27 o 
  -6   5   5      129.80      132.76      4.25 o 
  -5   5   5        3.84        5.64      1.02 o 
  -4   5   5      994.56      972.73     10.01 o 
  -3   5   5      107.16      111.07      2.61 o 
  -2   5   5      949.16      973.24      9.31 o 
  -1   5   5      499.28      525.91      6.56 o 
   0   5   5       16.91       14.51      0.80 o 
   1   5   5      299.53      300.40      7.44 o 
   2   5   5      152.18      151.38      3.41 o 
   3   5   5        3.25        5.98      1.22 o 
   4   5   5        6.20        9.98      1.67 o 
   5   5   5        3.37        7.09      2.03 o 
  -8   6   5       21.42       20.07      2.14 o 
  -7   6   5       69.78       65.82      3.94 o 
  -6   6   5       20.23       20.93      1.62 o 
  -5   6   5      213.01      230.83      5.46 o 
  -4   6   5      485.39      503.60      9.44 o 
  -3   6   5      993.92      993.18     18.25 o 
  -2   6   5        7.93        6.97      0.70 o 
  -1   6   5       48.68       47.54      1.67 o 
   0   6   5      363.80      335.07      4.22 o 
   1   6   5      384.10      381.53      6.03 o 
   2   6   5        3.90        6.14      0.94 o 
   3   6   5      195.02      188.81      7.24 o 
   4   6   5      317.11      301.93      8.61 o 
   5   6   5       57.45       64.40      4.99 o 
  -8   7   5       97.79       91.91      4.44 o 
  -7   7   5        3.29        2.95      2.17 o 
  -6   7   5      158.65      163.41      4.85 o 
  -5   7   5      347.52      323.67      7.17 o 
  -4   7   5     1070.01      970.55     10.28 o 
  -3   7   5      309.45      296.43      4.11 o 
  -2   7   5       26.88       27.64      1.14 o 
  -1   7   5        0.51        4.40      0.89 o 
   0   7   5      539.82      515.71      6.20 o 
   1   7   5      352.31      361.37      6.75 o 
   2   7   5        0.06        2.21      0.75 o 
   3   7   5       89.97       86.67     14.93 o 
   4   7   5       73.48       71.60      4.32 o 
   5   7   5        3.17        2.06      1.30 o 
  -8   8   5        0.48        1.23      1.30 o 
  -7   8   5       88.01       85.55      4.46 o 
  -6   8   5       76.88       78.12      3.06 o 
  -5   8   5      863.16      893.43     12.34 o 
  -4   8   5      164.83      163.77      5.47 o 
  -3   8   5      228.66      232.14      4.01 o 
  -2   8   5        0.84        6.94      0.87 o 
  -1   8   5     2325.74     2307.77     40.80 o 
   0   8   5       29.42       32.85      1.54 o 
   1   8   5       79.97       80.45      2.23 o 
   2   8   5       61.73       48.32      3.99 o 
   3   8   5      206.96      207.98     21.89 o 
   4   8   5      179.42      159.01      9.84 o 
   5   8   5        0.84        2.29      1.29 o 
  -8   9   5       13.11       13.22      1.90 o 
  -7   9   5       22.83       24.26      2.52 o 
  -6   9   5      227.30      213.13      6.72 o 
  -5   9   5      290.03      271.96      6.06 o 
  -4   9   5      159.51      156.33      5.06 o 
  -3   9   5      155.82      157.14      3.28 o 
  -2   9   5     2316.00     2192.32     18.14 o 
  -1   9   5       30.40       37.43      1.55 o 
   0   9   5      145.21      155.09      3.38 o 
   1   9   5      760.84      768.05     10.18 o 
   2   9   5       70.77       65.17      3.31 o 
   3   9   5      365.72      352.24     19.82 o 
   4   9   5        0.01        0.93      1.58 o 
   5   9   5        0.06        4.18      2.37 o 
  -8  10   5       16.94       12.08      5.38 o 
  -7  10   5      461.52      469.43     11.36 o 
  -6  10   5       22.79       23.41      2.07 o 
  -5  10   5        1.26        1.60      0.75 o 
  -4  10   5      389.80      388.24      7.16 o 
  -3  10   5     1379.22     1291.58     21.68 o 
  -2  10   5      801.06      810.68     22.28 o 
  -1  10   5      142.63      155.59      3.29 o 
   0  10   5      264.70      250.24      7.34 o 
   1  10   5      276.79      256.23      7.72 o 
   2  10   5       94.40       92.16      7.81 o 
   3  10   5        0.22        6.16      1.92 o 
   4  10   5        3.37        5.21      1.67 o 
   5  10   5       69.34       65.16      4.97 o 
  -8  11   5       20.11       23.68      2.73 o 
  -7  11   5      252.93      273.53     13.24 o 
  -6  11   5      108.96      109.17      4.21 o 
  -5  11   5       27.16       32.37      2.61 o 
  -4  11   5       18.17       19.56      2.05 o 
  -3  11   5      165.37      155.82      4.19 o 
  -2  11   5       13.48       19.56      1.35 o 
  -1  11   5     1766.10     1783.48     32.21 o 
   0  11   5        6.96        9.67      1.29 o 
   1  11   5       12.70       11.54      1.43 o 
   2  11   5       21.11       24.01      5.55 o 
   3  11   5      368.40      357.98     27.81 o 
   4  11   5        3.39        5.97      1.73 o 
   5  11   5       42.81       42.53      4.70 o 
  -8  12   5       46.21       51.39      3.80 o 
  -7  12   5      179.95      178.95      6.79 o 
  -6  12   5      228.76      235.81      6.92 o 
  -5  12   5       42.88       44.21      2.55 o 
  -4  12   5       56.55       62.91      2.72 o 
  -3  12   5      444.33      417.52      5.50 o 
  -2  12   5     1387.21     1329.97     20.99 o 
  -1  12   5      595.71      605.03     13.08 o 
   0  12   5     1054.12     1029.84     13.07 o 
   1  12   5        0.03        2.04      0.89 o 
   2  12   5      329.12      328.39     10.20 o 
   3  12   5       82.56       80.71      5.14 o 
   4  12   5        0.06        4.10      1.92 o 
   5  12   5       18.01       19.44      4.16 o 
  -7  13   5        1.48        4.06      1.58 o 
  -6  13   5      340.12      313.96      8.25 o 
  -5  13   5      250.18      222.09      6.07 o 
  -4  13   5       52.15       53.25      2.63 o 
  -3  13   5      476.18      444.71     10.37 o 
  -2  13   5     1460.30     1367.22     13.08 o 
  -1  13   5        8.16        8.03      0.81 o 
   0  13   5        9.30       12.46      1.62 o 
   1  13   5      264.96      270.17      8.59 o 
   2  13   5       16.69       18.02      2.57 o 
   3  13   5       56.74       60.78      4.64 o 
   4  13   5       16.63       24.17      3.55 o 
   5  13   5       23.49       21.52      4.16 o 
  -7  14   5       97.43      104.06      5.20 o 
  -6  14   5       44.66       42.95      2.82 o 
  -5  14   5      406.21      424.73     13.56 o 
  -4  14   5     1175.46     1073.68     12.20 o 
  -3  14   5      324.90      349.55      5.81 o 
  -2  14   5      217.18      199.62      3.66 o 
  -1  14   5      581.09      566.93      6.97 o 
   0  14   5      132.37      119.90      4.26 o 
   1  14   5       91.11       98.71      3.93 o 
   2  14   5        0.04       -1.21      1.21 o 
   3  14   5      165.32      167.28      7.86 o 
   4  14   5      447.26      422.04     15.12 o 
  -7  15   5        3.94        3.96      1.60 o 
  -6  15   5      303.35      298.89     13.89 o 
  -5  15   5        0.14        4.19      1.70 o 
  -4  15   5      453.81      450.96      6.48 o 
  -3  15   5        7.85        9.30      0.85 o 
  -2  15   5        1.10        2.62      0.58 o 
  -1  15   5        1.52        4.94      0.94 o 
   0  15   5     1079.58     1047.32     15.48 o 
   1  15   5       20.79       21.33      1.93 o 
   2  15   5        3.99        6.45      1.67 o 
   3  15   5       48.81       49.25      4.34 o 
   4  15   5        0.06        8.93      3.82 o 
  -7  16   5       76.64       94.29      5.00 o 
  -6  16   5       57.30       64.09      3.43 o 
  -5  16   5      304.30      293.27     11.64 o 
  -4  16   5       88.75       76.25      2.77 o 
  -3  16   5      257.89      250.19      4.18 o 
  -2  16   5       13.93       17.41      1.13 o 
  -1  16   5      598.06      572.69      7.38 o 
   0  16   5       35.35       37.68      2.03 o 
   1  16   5      265.06      263.78      8.97 o 
   2  16   5      305.08      286.04      9.82 o 
   3  16   5      191.30      207.01      8.72 o 
   4  16   5      134.83      150.70      7.98 o 
  -7  17   5        3.88        1.98      1.26 o 
  -6  17   5      362.81      378.95     10.96 o 
  -5  17   5       67.78       59.92      3.46 o 
  -4  17   5       45.27       55.83      2.38 o 
  -3  17   5        0.14        5.43      0.82 o 
  -2  17   5      770.05      760.15      8.99 o 
  -1  17   5       27.09       30.49      1.63 o 
   0  17   5       85.26       86.31      3.09 o 
   1  17   5      291.87      301.01     20.16 o 
   2  17   5      177.06      166.58      8.34 o 
   3  17   5       25.46       27.14      3.30 o 
   4  17   5       84.45       73.84      5.76 o 
  -7  18   5      111.34      126.30      6.01 o 
  -6  18   5       56.93       62.66      3.37 o 
  -5  18   5        0.24        0.44      1.30 o 
  -4  18   5       42.04       47.18      2.22 o 
  -3  18   5      880.52      891.77      8.65 o 
  -2  18   5      178.36      169.23      3.79 o 
  -1  18   5       13.03       18.70      1.53 o 
   0  18   5        4.41        6.52      1.08 o 
   1  18   5       81.00       79.52      5.03 o 
   2  18   5      177.77      174.86      7.73 o 
   3  18   5       30.25       30.17      3.55 o 
   4  18   5       19.57       17.70      3.06 o 
  -7  19   5       19.68       19.35      2.45 o 
  -6  19   5        3.04        5.02      1.28 o 
  -5  19   5        1.32        0.56      1.50 o 
  -4  19   5      202.79      219.68      4.54 o 
  -3  19   5      147.14      150.42      3.09 o 
  -2  19   5       83.69       82.81      2.90 o 
  -1  19   5     1276.39     1239.58     13.91 o 
   0  19   5      365.81      341.37     13.56 o 
   1  19   5        4.48        5.10      1.58 o 
   2  19   5       19.74       24.82      2.95 o 
   3  19   5       32.37       35.34      5.38 o 
   4  19   5        4.71        3.19      1.73 o 
  -7  20   5        1.48        0.35      1.74 o 
  -6  20   5      154.37      154.87      6.34 o 
  -5  20   5      286.80      294.86      7.16 o 
  -4  20   5       50.33       56.28      2.30 o 
  -3  20   5      539.43      538.09      9.81 o 
  -2  20   5      109.91      120.49      3.59 o 
  -1  20   5       61.49       65.34      2.65 o 
   0  20   5      174.53      181.19      7.36 o 
   1  20   5       22.88       22.66      2.81 o 
   2  20   5        8.95        8.63      2.08 o 
   3  20   5      155.03      139.27      7.49 o 
   4  20   5        8.90        8.13      2.32 o 
  -7  21   5       11.04       15.97      4.16 o 
  -6  21   5        2.60        1.56      1.47 o 
  -5  21   5      120.00      119.85      4.49 o 
  -4  21   5       16.96       14.50      1.32 o 
  -3  21   5       45.48       48.83      1.98 o 
  -2  21   5       64.85       58.62      2.50 o 
  -1  21   5      107.05      105.20      3.36 o 
   0  21   5       74.91       75.97      4.89 o 
   1  21   5      519.58      511.62     17.57 o 
   2  21   5       46.50       50.85      4.42 o 
   3  21   5       56.14       48.37      3.54 o 
  -6  22   5        2.93        0.06      1.33 o 
  -5  22   5      766.23      782.69     16.52 o 
  -4  22   5      298.76      290.18      5.54 o 
  -3  22   5       39.97       36.31      1.70 o 
  -2  22   5       70.83       74.82      2.84 o 
  -1  22   5        2.98        3.07      0.85 o 
   0  22   5       41.36       49.43      4.04 o 
   1  22   5      177.77      169.14      7.73 o 
   2  22   5       49.35       50.47      3.53 o 
   3  22   5       96.76       95.85      5.04 o 
  -6  23   5       64.60       73.50      4.44 o 
  -5  23   5        1.28        3.97      1.46 o 
  -4  23   5      184.22      176.70      4.75 o 
  -3  23   5        8.54        8.96      1.09 o 
  -2  23   5       63.81       58.84      2.57 o 
  -1  23   5      126.42      113.13      3.60 o 
   0  23   5      408.52      388.41     14.95 o 
   1  23   5      140.58      138.39      7.12 o 
   2  23   5        0.22        2.80      1.58 o 
   3  23   5        2.20        3.65      1.33 o 
  -6  24   5       19.05       22.13      2.53 o 
  -5  24   5       13.06       12.96      1.93 o 
  -4  24   5       49.69       57.13      2.70 o 
  -3  24   5      301.05      283.87      5.50 o 
  -2  24   5        2.91        5.14      1.08 o 
  -1  24   5      160.41      148.57      5.21 o 
   0  24   5        4.49        7.80      2.08 o 
   1  24   5      161.51      146.00      9.20 o 
   2  24   5      188.95      194.03      7.15 o 
   3  24   5        7.43        3.97      1.26 o 
  -6  25   5      157.20      167.40      5.93 o 
  -5  25   5        0.08        1.60      1.58 o 
  -4  25   5      116.84      120.16      4.03 o 
  -3  25   5       11.15       13.53      1.30 o 
  -2  25   5      192.37      194.01      4.47 o 
  -1  25   5       24.56       23.47      2.03 o 
   0  25   5       51.67       45.43      4.04 o 
   1  25   5       26.92       34.64      5.03 o 
   2  25   5      108.13      106.03      5.34 o 
   3  25   5        4.88        3.99      1.30 o 
  -6  26   5       78.67       87.48      8.68 o 
  -5  26   5        1.75        2.19      1.42 o 
  -4  26   5       33.74       31.13      2.15 o 
  -3  26   5       10.00        9.66      1.15 o 
  -2  26   5      112.96      110.19      3.14 o 
  -1  26   5       39.00       34.88      2.49 o 
   0  26   5        1.52        2.95      1.47 o 
   1  26   5       61.47       63.00      5.03 o 
   2  26   5      116.89      126.32      5.93 o 
   3  26   5       37.40       33.32      5.21 o 
  -6  27   5        3.96        0.35      2.43 o 
  -5  27   5        0.19       -1.29      1.29 o 
  -4  27   5      379.50      385.04      8.67 o 
  -3  27   5       42.93       39.29      2.28 o 
  -2  27   5      157.70      155.43      3.81 o 
  -1  27   5      204.70      191.36      5.82 o 
   0  27   5      213.17      213.16      9.08 o 
   1  27   5        2.84        4.00      1.58 o 
   2  27   5        0.16       -0.56      1.28 o 
   3  27   5       10.81        5.90      2.43 o 
  -5  28   5        1.76        0.75      1.26 o 
  -4  28   5       73.47       75.42      3.77 o 
  -3  28   5      107.62      107.71      3.91 o 
  -2  28   5       55.35       53.19      2.44 o 
  -1  28   5       23.16       26.75      2.28 o 
   0  28   5      204.93      204.25      9.38 o 
   1  28   5       16.97       18.42      3.06 o 
   2  28   5        1.18        1.23      1.37 o 
   3  28   5        0.10       -0.35      2.08 o 
  -5  29   5      110.60      112.51      6.99 o 
  -4  29   5       64.05       58.00      3.38 o 
  -3  29   5      289.54      289.40      7.12 o 
  -2  29   5       46.22       45.21      2.54 o 
  -1  29   5       16.50       17.84      1.97 o 
   0  29   5       89.00       90.58      6.01 o 
   1  29   5      112.41      123.77     11.98 o 
   2  29   5        3.01        2.64      1.44 o 
  -4  30   5       24.89       25.27      2.29 o 
  -3  30   5       59.64       62.67      3.55 o 
  -2  30   5        9.32       12.71      1.80 o 
  -1  30   5      284.84      270.28      7.28 o 
   0  30   5        0.67        7.64      2.21 o 
   1  30   5        0.08        4.14      2.08 o 
   2  30   5      108.97      110.76      9.72 o 
  -4  31   5       94.00       89.51      4.28 o 
  -3  31   5       20.51       23.09      2.21 o 
  -2  31   5      228.74      219.24      6.64 o 
  -1  31   5        4.05        4.63      1.28 o 
   0  31   5       86.15       87.83      6.14 o 
   1  31   5       38.60       43.23      4.54 o 
  -4  32   5       32.01       25.72      2.73 o 
  -3  32   5      121.73      112.78      4.77 o 
  -2  32   5        0.81        5.06      1.62 o 
  -1  32   5       18.61       18.30      1.98 o 
   0  32   5        0.05        0.06      1.33 o 
   1  32   5      171.94      192.74     13.54 o 
  -4  33   5        0.01       -0.69      1.74 o 
  -3  33   5        1.95        1.33      1.33 o 
  -2  33   5      136.32      139.14      6.28 o 
  -1  33   5       54.73       54.84      3.93 o 
   0  33   5        7.79        5.25      3.30 o 
  -3  34   5        5.59       11.45      3.47 o 
  -2  34   5      309.66      313.97      9.76 o 
   0  34   5       86.34       82.97      8.33 o 
  -2  35   5      352.05      364.20     18.42 o 
   0  35   5        4.46        4.16      3.12 o 
  -8   0   6        0.28        1.39      2.08 o 
  -6   0   6      250.59      232.02      6.80 o 
  -4   0   6       22.51       28.15      2.39 o 
  -2   0   6      222.66      223.15     12.86 o 
   0   0   6     3317.64     3344.61     44.16 o 
   2   0   6      416.13      409.01     12.72 o 
   4   0   6      284.18      292.55     15.29 o 
  -8   1   6        3.98        1.90      1.56 o 
  -7   1   6       97.09      100.92      5.65 o 
  -6   1   6       16.56       19.72      1.82 o 
  -5   1   6       88.56       88.18      2.72 o 
  -4   1   6     1651.70     1608.91     34.22 o 
  -3   1   6      344.32      334.00      6.09 o 
  -2   1   6      214.22      220.17      5.12 o 
  -1   1   6      104.00      101.29      2.73 o 
   0   1   6       60.00       70.70      2.54 o 
   1   1   6       20.33       19.84      1.12 o 
   2   1   6      282.03      290.60      7.41 o 
   3   1   6        3.30        2.69      0.99 o 
   4   1   6       29.68       37.10      6.59 o 
  -8   2   6       72.11       71.74      5.33 o 
  -7   2   6       34.90       36.28      3.55 o 
  -6   2   6        0.12        4.63      1.21 o 
  -5   2   6      340.51      321.86      5.12 o 
  -4   2   6      724.07      708.41      9.23 o 
  -3   2   6        9.63       18.02      1.20 o 
  -2   2   6      417.36      406.97      5.94 o 
  -1   2   6      957.19      946.58     10.50 o 
   0   2   6       96.08      111.37      2.80 o 
   1   2   6       36.11       37.55      1.60 o 
   2   2   6      387.10      394.12      6.19 o 
   3   2   6      155.08      161.88      4.41 o 
   4   2   6       15.68       14.25      3.68 o 
  -8   3   6        9.27        6.18      4.34 o 
  -7   3   6       83.36       88.57      4.40 o 
  -6   3   6      606.64      603.53      9.13 o 
  -5   3   6      516.49      501.45     10.89 o 
  -4   3   6        0.64        3.13      0.78 o 
  -3   3   6       78.45       66.81      2.19 o 
  -2   3   6      497.28      448.13      8.49 o 
  -1   3   6       43.70       43.04      1.60 o 
   0   3   6       41.82       40.71      1.70 o 
   1   3   6        3.62       15.91      1.27 o 
   2   3   6      390.13      364.29      5.95 o 
   3   3   6      150.00      146.62      4.89 o 
   4   3   6        4.92        2.95      1.84 o 
  -8   4   6        4.92        2.15      1.73 o 
  -7   4   6      756.84      792.56     14.53 o 
  -6   4   6      104.69      113.33      3.71 o 
  -5   4   6      119.43      114.39      3.25 o 
  -4   4   6        8.33        8.22      0.94 o 
  -3   4   6      513.05      461.75      6.28 o 
  -2   4   6        0.72        3.40      0.78 o 
  -1   4   6       13.11       10.93      0.88 o 
   0   4   6       16.97       17.67      1.12 o 
   1   4   6     1542.31     1546.34     39.01 o 
   2   4   6       65.26       68.28      2.79 o 
   3   4   6       42.26       48.23      2.78 o 
   4   4   6        0.50        0.91      1.74 o 
  -8   5   6       65.59       65.96      7.29 o 
  -7   5   6      110.88      119.61      8.06 o 
  -6   5   6      278.02      275.35      5.85 o 
  -5   5   6      515.11      521.96      9.28 o 
  -4   5   6      566.04      525.74      8.76 o 
  -3   5   6       75.50       68.05      2.19 o 
  -2   5   6      177.53      172.21      3.73 o 
  -1   5   6       18.98       20.86      1.34 o 
   0   5   6       81.92       79.34      2.31 o 
   1   5   6       23.96       33.59      1.93 o 
   2   5   6       72.66       73.00      2.81 o 
   3   5   6      139.44      144.80      5.48 o 
   4   5   6       72.34       59.78      4.81 o 
  -8   6   6        0.69        1.76      5.38 o 
  -7   6   6       22.76       22.60      2.53 o 
  -6   6   6        2.01        5.43      1.17 o 
  -5   6   6      772.57      731.70     10.12 o 
  -4   6   6      180.75      186.98      4.41 o 
  -3   6   6       67.23       69.15      2.57 o 
  -2   6   6       83.01       85.88      2.53 o 
  -1   6   6     1137.73     1162.83     13.67 o 
   0   6   6        5.70        7.42      0.82 o 
   1   6   6       10.12       12.97      1.18 o 
   2   6   6      125.58      121.23      3.68 o 
   3   6   6       79.06       79.44      4.91 o 
   4   6   6        1.57        5.03      1.37 o 
  -8   7   6       39.48       41.48      4.17 o 
  -7   7   6       40.39       38.37      3.19 o 
  -6   7   6       47.42       47.88      2.39 o 
  -5   7   6       85.63       80.48      3.66 o 
  -4   7   6       35.32       38.25      1.81 o 
  -3   7   6      660.98      669.40      9.59 o 
  -2   7   6      312.94      302.66      6.78 o 
  -1   7   6      267.90      276.98      6.33 o 
   0   7   6      145.13      148.84      3.07 o 
   1   7   6      132.24      129.79      3.57 o 
   2   7   6        3.44        2.36      0.76 o 
   3   7   6        5.50        7.55      1.29 o 
   4   7   6       43.69       40.46      2.98 o 
  -8   8   6       62.41       69.38      5.40 o 
  -7   8   6       94.98       85.85      7.43 o 
  -6   8   6      406.55      410.20      8.42 o 
  -5   8   6        3.13        3.16      0.87 o 
  -4   8   6        2.06        6.29      0.86 o 
  -3   8   6      584.15      544.61      8.87 o 
  -2   8   6        1.71        4.89      0.79 o 
  -1   8   6      300.12      297.30      6.88 o 
   0   8   6      454.84      450.52      6.34 o 
   1   8   6       25.85       27.60      1.95 o 
   2   8   6        0.81        0.88      0.72 o 
   3   8   6        2.03        1.79      0.89 o 
   4   8   6      192.86      192.30      6.25 o 
  -8   9   6      180.25      172.79      8.60 o 
  -7   9   6       60.60       66.65      4.14 o 
  -6   9   6       17.81       19.65      2.30 o 
  -5   9   6        2.86        2.92      0.81 o 
  -4   9   6      364.55      376.99      7.85 o 
  -3   9   6        5.07        8.59      1.07 o 
  -2   9   6      650.12      624.96      9.01 o 
  -1   9   6       29.39       30.20      1.62 o 
   0   9   6      370.09      377.14      6.48 o 
   1   9   6        0.98        1.10      0.81 o 
   2   9   6        1.71        7.64      1.73 o 
   3   9   6      153.38      130.71      4.76 o 
   4   9   6      102.64       92.15      5.04 o 
  -8  10   6       31.51       29.68      3.80 o 
  -7  10   6       37.73       33.98      2.68 o 
  -6  10   6       66.55       69.33      7.37 o 
  -5  10   6       10.85       13.81      1.45 o 
  -4  10   6      168.41      172.07      8.98 o 
  -3  10   6       17.33       17.67      1.35 o 
  -2  10   6      309.07      312.22      5.11 o 
  -1  10   6        0.42        0.75      0.56 o 
   0  10   6        1.68        3.63      1.23 o 
   1  10   6       83.45       75.43      3.19 o 
   2  10   6      581.58      556.86     11.79 o 
   3  10   6       49.67       51.26      3.03 o 
   4  10   6       11.77       13.63      2.20 o 
  -7  11   6       12.45       20.58      2.25 o 
  -6  11   6      593.08      562.51     11.84 o 
  -5  11   6       87.39       80.90      3.43 o 
  -4  11   6        9.39        8.64      1.08 o 
  -3  11   6       12.80       13.83      0.97 o 
  -2  11   6      426.97      434.85      6.37 o 
  -1  11   6       11.85       15.59      1.19 o 
   0  11   6      233.46      224.24      5.57 o 
   1  11   6      139.46      129.11      4.32 o 
   2  11   6      171.72      183.10      7.68 o 
   3  11   6       28.20       27.78      2.79 o 
   4  11   6        4.61        3.98      1.90 o 
  -7  12   6      281.72      294.79      7.77 o 
  -6  12   6      143.24      140.92      5.07 o 
  -5  12   6        1.56        1.59      0.70 o 
  -4  12   6        0.00        0.52      0.69 o 
  -3  12   6      108.64       99.20      2.68 o 
  -2  12   6       24.77       25.50      1.37 o 
  -1  12   6        4.24        4.66      0.74 o 
   0  12   6       28.32       33.15      2.23 o 
   1  12   6      130.36      127.16      4.21 o 
   2  12   6      359.24      360.16     11.43 o 
   3  12   6        0.30        0.17      1.56 o 
   4  12   6       20.95       22.97      3.04 o 
  -7  13   6       36.70       42.06      3.03 o 
  -6  13   6       10.56       13.21      1.80 o 
  -5  13   6        0.16        1.10      0.81 o 
  -4  13   6      323.21      293.13      6.64 o 
  -3  13   6      263.19      251.69      4.41 o 
  -2  13   6        1.06        3.02      0.63 o 
  -1  13   6        6.38        7.38      1.12 o 
   0  13   6      559.51      548.55      9.29 o 
   1  13   6        3.28        3.45      0.97 o 
   2  13   6       25.16       27.06      3.31 o 
   3  13   6      110.85      102.50      6.50 o 
   4  13   6      120.17      114.75      8.51 o 
  -7  14   6       33.33       37.34      3.91 o 
  -6  14   6       95.72      102.92      4.25 o 
  -5  14   6      303.93      298.91      7.16 o 
  -4  14   6       80.15       76.29      3.29 o 
  -3  14   6      260.94      252.10      4.46 o 
  -2  14   6        3.30        4.13      0.65 o 
  -1  14   6      380.39      374.60     10.14 o 
   0  14   6        5.11        8.21      1.36 o 
   1  14   6        3.36        2.08      1.00 o 
   2  14   6        9.33        7.99      1.67 o 
   3  14   6       70.62       65.99      5.14 o 
   4  14   6      126.01      142.90      8.20 o 
  -7  15   6       22.60       17.76      1.98 o 
  -6  15   6       88.95       91.34      4.08 o 
  -5  15   6      237.38      226.41      6.21 o 
  -4  15   6       59.06       58.95      2.56 o 
  -3  15   6      684.71      673.44     12.42 o 
  -2  15   6      105.61      100.01      2.90 o 
  -1  15   6       30.49       36.86      2.27 o 
   0  15   6       16.34       20.80      1.83 o 
   1  15   6       26.57       25.09      2.39 o 
   2  15   6       13.05       10.55      2.17 o 
   3  15   6        2.46        0.87      1.52 o 
   4  15   6        0.15        7.29      3.47 o 
  -7  16   6       10.73       12.47      1.76 o 
  -6  16   6       37.51       35.90      2.67 o 
  -5  16   6      288.78      298.19      7.25 o 
  -4  16   6       24.35       26.36      3.12 o 
  -3  16   6      920.75      884.94     10.58 o 
  -2  16   6      129.80      130.02      3.19 o 
  -1  16   6      243.52      235.80      5.07 o 
   0  16   6      224.89      221.11      6.76 o 
   1  16   6        9.26       11.80      2.17 o 
   2  16   6        4.58        6.57      1.92 o 
   3  16   6       22.54       23.99      3.31 o 
  -7  17   6      109.11      113.62      4.98 o 
  -6  17   6       49.78       48.56      3.10 o 
  -5  17   6       35.14       34.86      2.46 o 
  -4  17   6      198.89      199.06      4.40 o 
  -3  17   6       91.21      101.79      3.16 o 
  -2  17   6       49.03       43.61      1.84 o 
  -1  17   6      445.46      429.17      6.85 o 
   0  17   6      117.62      120.41      4.22 o 
   1  17   6       35.06       44.82      3.90 o 
   2  17   6        5.96       12.59      2.67 o 
   3  17   6       61.24       57.97      5.03 o 
  -7  18   6       55.67       48.94      6.60 o 
  -6  18   6        2.47        6.44      1.60 o 
  -5  18   6       40.15       39.53      2.63 o 
  -4  18   6       39.97       39.97      2.35 o 
  -3  18   6      592.26      563.66      7.95 o 
  -2  18   6       26.94       27.40      1.99 o 
  -1  18   6        0.00        2.64      0.83 o 
   0  18   6        0.23        2.20      0.93 o 
   1  18   6      300.70      289.39     20.85 o 
   2  18   6      401.71      395.40     35.46 o 
   3  18   6       16.15       12.67      3.30 o 
  -7  19   6       13.14       13.54      3.47 o 
  -6  19   6      518.72      523.65     10.61 o 
  -5  19   6       71.97       69.18      3.49 o 
  -4  19   6       13.01       13.75      1.55 o 
  -3  19   6        0.37        5.65      1.04 o 
  -2  19   6      172.57      171.02      5.62 o 
  -1  19   6       25.98       29.39      2.02 o 
   0  19   6       80.67       83.63      3.59 o 
   1  19   6       55.80       63.07      4.89 o 
   2  19   6      248.08      244.62     10.06 o 
   3  19   6        3.53        5.92      2.25 o 
  -7  20   6       29.29       29.50      5.21 o 
  -6  20   6       19.69       25.83      2.47 o 
  -5  20   6       96.06       87.56      4.06 o 
  -4  20   6       30.47       32.17      2.36 o 
  -3  20   6       25.30       24.32      1.45 o 
  -2  20   6       34.01       34.84      1.85 o 
  -1  20   6      525.24      498.16      8.31 o 
   0  20   6      196.57      201.56      6.81 o 
   1  20   6      215.26      223.01      9.08 o 
   2  20   6      320.17      324.01     13.21 o 
   3  20   6       97.54      103.51      6.86 o 
  -6  21   6       73.53       76.46      3.85 o 
  -5  21   6       89.27       91.22      4.03 o 
  -4  21   6      493.68      487.14      9.57 o 
  -3  21   6        0.86        2.02      0.69 o 
  -2  21   6      101.77       91.02      3.08 o 
  -1  21   6        0.24        3.61      1.10 o 
   0  21   6      454.23      454.55     10.77 o 
   1  21   6        1.11        4.90      2.43 o 
   2  21   6      105.16      111.74      8.85 o 
   3  21   6        2.19        8.68      3.47 o 
  -6  22   6        3.48        3.83      1.55 o 
  -5  22   6      192.42      195.29      8.74 o 
  -4  22   6       25.20       27.68      2.29 o 
  -3  22   6       11.29       13.58      1.20 o 
  -2  22   6      295.49      274.56      5.54 o 
  -1  22   6       53.52       53.30      3.34 o 
   0  22   6      727.04      686.50     13.92 o 
   1  22   6        7.90        9.61      2.17 o 
   2  22   6       33.17       35.42      4.17 o 
  -6  23   6      142.73      141.86      6.39 o 
  -5  23   6       89.33       97.76      5.08 o 
  -4  23   6       22.93       28.21      2.22 o 
  -3  23   6      213.93      213.91      4.49 o 
  -2  23   6      105.91      111.43      3.51 o 
  -1  23   6        7.60       12.44      1.78 o 
   0  23   6        0.09        9.75      2.06 o 
   1  23   6       17.39       18.38      2.81 o 
   2  23   6      215.18      212.13      9.68 o 
  -5  24   6       76.63       75.00      4.91 o 
  -4  24   6       88.94       88.12      3.99 o 
  -3  24   6      387.82      398.07      6.97 o 
  -2  24   6       96.66      101.24      3.36 o 
  -1  24   6      102.07       98.02      4.88 o 
   0  24   6       57.32       63.62      4.00 o 
   1  24   6        0.58       -0.35      2.43 o 
   2  24   6      178.10      185.72      9.09 o 
  -5  25   6      112.36      118.37      6.99 o 
  -4  25   6       56.08       57.37      3.28 o 
  -3  25   6      111.14      114.82      3.63 o 
  -2  25   6       15.36       19.30      1.56 o 
  -1  25   6      311.27      285.74      8.42 o 
   0  25   6        0.31        3.09      1.33 o 
   1  25   6       47.22       47.25      4.50 o 
   2  25   6       28.98       30.01      4.86 o 
  -5  26   6       66.84       63.07      5.55 o 
  -4  26   6      100.39       97.79      4.33 o 
  -3  26   6      415.76      423.41      7.37 o 
  -2  26   6      122.95      124.14      4.28 o 
  -1  26   6        3.14        5.11      1.52 o 
   0  26   6       31.61       31.62      2.99 o 
   1  26   6      232.32      246.47     10.44 o 
  -5  27   6        0.04        2.43      2.43 o 
  -4  27   6       88.74       92.27      4.25 o 
  -3  27   6        2.91        5.24      1.06 o 
  -2  27   6      100.82      101.34      3.91 o 
  -1  27   6        6.06        9.33      1.86 o 
   0  27   6        3.48        4.77      1.46 o 
   1  27   6       84.04       92.98      6.50 o 
  -4  28   6        2.76        4.22      1.19 o 
  -3  28   6       11.15       10.51      1.29 o 
  -2  28   6        0.01       -0.55      0.97 o 
  -1  28   6      328.54      320.16     10.71 o 
   0  28   6       32.33       33.97      2.80 o 
   1  28   6       15.94       17.13      3.16 o 
  -4  29   6       29.81       24.46      2.59 o 
  -3  29   6       27.32       26.39      2.13 o 
  -2  29   6        0.12        1.59      0.88 o 
  -1  29   6        2.44        4.42      1.53 o 
   0  29   6       83.75       79.42      5.11 o 
  -4  30   6        1.28        2.34      1.56 o 
  -3  30   6      238.34      233.14      6.20 o 
  -2  30   6       13.11       12.75      1.62 o 
  -1  30   6        0.20        1.09      1.12 o 
   0  30   6       43.17       36.65      3.27 o 
  -4  31   6       13.17        9.43      3.99 o 
  -3  31   6        3.67        7.56      1.71 o 
  -2  31   6      185.79      177.31      5.46 o 
  -1  31   6        1.02       -0.57      1.06 o 
   0  31   6        0.68        2.53      2.08 o 
  -3  32   6       41.86       41.41      4.17 o 
  -2  32   6      132.48      132.20      5.32 o 
  -1  32   6        6.52        7.25      4.34 o 
  -2  33   6       11.31       12.84      4.16 o 
  -1  33   6       18.83       13.54      3.82 o 
  -7   0   7       31.96       31.59      4.86 o 
  -5   0   7      849.12      814.53     34.15 o 
  -3   0   7       14.34       14.51      1.66 o 
  -1   0   7      460.22      420.43      9.15 o 
   1   0   7      660.90      656.45     17.93 o 
   3   0   7       13.12        8.33      3.82 o 
  -8   1   7       49.50       51.37      6.25 o 
  -7   1   7        0.05        1.04      1.23 o 
  -6   1   7        0.26        1.72      0.80 o 
  -5   1   7       69.78       70.78      3.60 o 
  -4   1   7      269.75      261.66      4.92 o 
  -3   1   7      156.55      161.72      4.18 o 
  -2   1   7      255.20      260.65      6.12 o 
  -1   1   7        6.91       10.55      1.07 o 
   0   1   7      428.47      422.26      7.15 o 
   1   1   7     1059.67     1046.07     14.51 o 
   2   1   7       35.83       30.35      2.00 o 
   3   1   7        1.13        1.84      1.06 o 
   4   1   7       37.49       18.38      6.94 o 
  -8   2   7        0.01        0.35      1.74 o 
  -7   2   7       73.59       73.29      5.14 o 
  -6   2   7      137.50      128.25      3.85 o 
  -5   2   7       72.48       71.59      2.99 o 
  -4   2   7      120.48      120.21      3.72 o 
  -3   2   7      449.24      449.93      7.64 o 
  -2   2   7        8.65        7.42      1.23 o 
  -1   2   7       43.77       43.63      1.93 o 
   0   2   7       41.79       41.38      2.22 o 
   1   2   7      344.53      362.49      6.78 o 
   2   2   7        4.96        7.14      1.04 o 
   3   2   7        7.63        7.95      2.60 o 
   4   2   7        4.66        4.78      2.08 o 
  -8   3   7        5.16        6.94      2.78 o 
  -7   3   7       42.04       43.58      3.93 o 
  -6   3   7      104.92      103.71      3.71 o 
  -5   3   7       34.68       35.32      2.08 o 
  -4   3   7      473.61      446.32      8.29 o 
  -3   3   7      410.06      420.74     13.43 o 
  -2   3   7      201.22      195.00      4.66 o 
  -1   3   7      254.34      246.92      5.27 o 
   0   3   7       13.47       15.74      1.68 o 
   1   3   7        0.75        3.41      1.36 o 
   2   3   7       79.03       83.27      3.28 o 
   3   3   7      128.69      122.52      6.75 o 
  -8   4   7       76.41       91.65      8.68 o 
  -7   4   7       78.84       81.68      5.40 o 
  -6   4   7       12.61       16.21      1.82 o 
  -5   4   7        3.91        3.89      0.79 o 
  -4   4   7       81.29       77.18      2.98 o 
  -3   4   7      121.10      119.84      3.65 o 
  -2   4   7      446.39      455.16      8.33 o 
  -1   4   7       25.23       28.73      1.85 o 
   0   4   7      132.36      131.79      3.76 o 
   1   4   7        2.77        4.61      0.85 o 
   2   4   7        0.13        2.83      0.98 o 
   3   4   7       26.91       22.23      6.42 o 
  -8   5   7        1.01        5.21      3.12 o 
  -7   5   7        1.82        3.59      1.22 o 
  -6   5   7      124.79      132.88      4.70 o 
  -5   5   7       18.01       20.67      1.53 o 
  -4   5   7      744.02      700.16     20.65 o 
  -3   5   7      104.09      108.00      3.47 o 
  -2   5   7      487.45      497.82      9.81 o 
  -1   5   7      210.27      220.20      5.02 o 
   0   5   7        8.37        9.54      1.13 o 
   1   5   7      180.43      179.35      4.93 o 
   2   5   7      148.11      143.14      4.94 o 
   3   5   7       19.64       21.45      3.06 o 
  -7   6   7       23.58       24.20      2.00 o 
  -6   6   7       59.28       62.68      3.81 o 
  -5   6   7       34.04       42.27      2.17 o 
  -4   6   7      107.07      117.07      3.75 o 
  -3   6   7      379.55      382.77     15.81 o 
  -2   6   7       14.68       14.01      1.37 o 
  -1   6   7       20.26       22.07      1.59 o 
   0   6   7       42.95       45.07      2.23 o 
   1   6   7      118.63      118.32      3.86 o 
   2   6   7       15.93       17.41      2.11 o 
   3   6   7       39.50       36.16      4.60 o 
  -7   7   7        1.69        3.54      1.22 o 
  -6   7   7       32.13       34.61      2.45 o 
  -5   7   7      348.13      339.36      6.32 o 
  -4   7   7      579.01      594.45     10.04 o 
  -3   7   7      111.06      114.70      3.58 o 
  -2   7   7        4.54        4.19      1.10 o 
  -1   7   7       48.85       59.58      3.07 o 
   0   7   7      563.99      559.44      9.62 o 
   1   7   7      138.70      125.95      4.38 o 
   2   7   7        0.36        0.69      1.00 o 
   3   7   7       19.02       18.72      2.33 o 
  -7   8   7       85.22       80.98      5.04 o 
  -6   8   7       98.60       99.31      5.06 o 
  -5   8   7      312.75      321.74      7.37 o 
  -4   8   7       46.32       51.01      2.54 o 
  -3   8   7      146.17      138.11      4.00 o 
  -2   8   7        0.35       10.21      1.55 o 
  -1   8   7     1229.73     1231.11     14.23 o 
   0   8   7        0.12        9.22      1.80 o 
   1   8   7        0.16        4.94      1.12 o 
   2   8   7        8.93        7.80      1.73 o 
   3   8   7       72.94       74.77      4.47 o 
  -7   9   7       45.16       50.95      3.98 o 
  -6   9   7      217.48      192.29      8.15 o 
  -5   9   7      362.80      345.02      6.89 o 
  -4   9   7      150.36      144.33      3.85 o 
  -3   9   7       23.11       29.75      2.00 o 
  -2   9   7     1321.12     1308.54     19.22 o 
  -1   9   7        1.46        5.92      1.26 o 
   0   9   7      203.11      201.19      5.48 o 
   1   9   7      223.98      219.27      5.37 o 
   2   9   7      113.75      103.46      5.00 o 
   3   9   7       69.04       60.58      4.12 o 
  -7  10   7      275.21      300.72      8.12 o 
  -6  10   7       14.87       17.24      2.33 o 
  -5  10   7        2.97        3.61      1.17 o 
  -4  10   7      206.94      206.46      4.62 o 
  -3  10   7      667.94      655.40     10.71 o 
  -2  10   7      245.37      261.49      5.93 o 
  -1  10   7       88.10      104.70      4.72 o 
   0  10   7      204.14      203.75      5.52 o 
   1  10   7      187.58      192.06      5.04 o 
   2  10   7       57.07       57.61      3.87 o 
   3  10   7       16.30       19.37      2.64 o 
  -7  11   7      288.93      288.06      8.99 o 
  -6  11   7       74.24       77.62      3.81 o 
  -5  11   7        2.71        2.56      0.94 o 
  -4  11   7       25.65       27.41      1.73 o 
  -3  11   7      380.32      383.17     10.29 o 
  -2  11   7       44.52       54.06      2.33 o 
  -1  11   7      677.04      664.86     12.86 o 
   0  11   7        3.45       12.55      1.76 o 
   1  11   7      116.98      104.59      4.07 o 
   2  11   7        7.04       12.35      2.11 o 
   3  11   7      245.79      239.00      8.43 o 
  -7  12   7      102.23      116.85      4.99 o 
  -6  12   7       71.61       70.81      4.20 o 
  -5  12   7       47.60       52.19      2.94 o 
  -4  12   7       70.33       69.98      2.97 o 
  -3  12   7      325.54      318.77      5.85 o 
  -2  12   7      465.28      472.72     11.30 o 
  -1  12   7      175.75      176.15      5.13 o 
   0  12   7      458.41      460.46     11.75 o 
   1  12   7        6.31       11.91      2.02 o 
   2  12   7      101.40       98.99      5.00 o 
   3  12   7       68.33       66.71      4.40 o 
  -7  13   7        3.09        4.32      1.32 o 
  -6  13   7      207.80      196.04      6.16 o 
  -5  13   7      364.31      371.57      8.19 o 
  -4  13   7       10.51       10.11      1.39 o 
  -3  13   7      247.21      251.11      7.78 o 
  -2  13   7      972.48      944.81     17.54 o 
  -1  13   7       55.54       57.27      2.95 o 
   0  13   7        4.23        7.59      1.41 o 
   1  13   7       92.57       87.49      4.58 o 
   2  13   7       17.12       20.93      3.00 o 
   3  13   7        5.82        8.72      1.98 o 
  -7  14   7       89.58       92.01      4.91 o 
  -6  14   7       37.67       40.07      2.86 o 
  -5  14   7      127.97      130.41      4.19 o 
  -4  14   7      301.95      277.07      7.80 o 
  -3  14   7      164.57      168.12      4.66 o 
  -2  14   7      141.66      144.98      4.38 o 
  -1  14   7      365.33      346.04      7.48 o 
   0  14   7       16.71       30.75      2.41 o 
   1  14   7       13.92       17.53      2.33 o 
   2  14   7        0.44       -1.33      1.33 o 
   3  14   7       51.86       53.50      3.92 o 
  -7  15   7       16.89       18.54      2.53 o 
  -6  15   7       63.26       56.61      5.41 o 
  -5  15   7        1.39        2.59      1.09 o 
  -4  15   7      220.09      216.01      6.06 o 
  -3  15   7        0.98        4.12      1.04 o 
  -2  15   7       18.06       21.89      1.69 o 
  -1  15   7       15.01       23.81      2.06 o 
   0  15   7      829.57      795.32     12.54 o 
   1  15   7       18.52       17.80      2.25 o 
   2  15   7        0.59        0.27      1.07 o 
   3  15   7        7.91        2.10      3.82 o 
  -7  16   7       24.46       29.09      3.80 o 
  -6  16   7       20.59       21.49      2.86 o 
  -5  16   7       94.10       89.77      4.12 o 
  -4  16   7        0.03        2.81      1.15 o 
  -3  16   7       94.58       91.66      3.13 o 
  -2  16   7       29.90       37.60      2.14 o 
  -1  16   7      214.21      221.10      6.46 o 
   0  16   7       13.35       22.66      2.18 o 
   1  16   7       60.76       59.74      3.94 o 
   2  16   7       45.97       48.79      3.97 o 
  -7  17   7       20.63       22.56      4.86 o 
  -6  17   7      221.99      224.45      6.76 o 
  -5  17   7       50.31       44.37      3.32 o 
  -4  17   7        0.74        1.04      1.25 o 
  -3  17   7        1.16        4.32      1.22 o 
  -2  17   7      626.22      597.12      8.75 o 
  -1  17   7        0.71        2.90      0.89 o 
   0  17   7       42.04       42.60      3.22 o 
   1  17   7       94.70       90.90      4.91 o 
   2  17   7      112.73      109.85      7.40 o 
  -6  18   7       10.62       12.91      2.32 o 
  -5  18   7        0.01        0.39      0.97 o 
  -4  18   7       76.05       87.27      3.90 o 
  -3  18   7      415.98      422.54      7.95 o 
  -2  18   7       10.02       15.66      1.37 o 
  -1  18   7        9.95       13.87      1.55 o 
   0  18   7        8.38        8.44      2.32 o 
   1  18   7       59.55       60.31      5.95 o 
   2  18   7       43.91       43.62      3.54 o 
  -6  19   7       12.50       13.85      1.85 o 
  -5  19   7        3.25        7.97      1.91 o 
  -4  19   7      161.86      165.68      5.42 o 
  -3  19   7      180.73      185.64      5.17 o 
  -2  19   7       26.27       26.12      1.73 o 
  -1  19   7      457.02      456.31      9.18 o 
   0  19   7      201.59      183.92      6.80 o 
   1  19   7       19.73       21.02      2.59 o 
   2  19   7       13.21       12.80      2.11 o 
  -6  20   7       98.24       96.65      4.47 o 
  -5  20   7      335.22      348.37      9.96 o 
  -4  20   7       15.14       20.74      2.47 o 
  -3  20   7      319.02      321.66      6.91 o 
  -2  20   7       78.32       79.96      2.99 o 
  -1  20   7        0.24        5.28      1.46 o 
   0  20   7       54.39       57.68      3.92 o 
   1  20   7       29.37       34.68      4.01 o 
   2  20   7        4.45        0.72      1.41 o 
  -6  21   7        8.06       14.92      3.82 o 
  -5  21   7      173.45      187.10      7.21 o 
  -4  21   7        0.05        0.61      1.06 o 
  -3  21   7       22.96       26.08      2.04 o 
  -2  21   7       45.98       43.91      2.28 o 
  -1  21   7        0.13       -0.19      0.96 o 
   0  21   7       94.73       96.71      5.00 o 
   1  21   7      197.10      198.97      7.61 o 
   2  21   7       33.58       31.93      5.55 o 
  -6  22   7        3.17        5.90      2.78 o 
  -5  22   7      468.43      451.63     11.63 o 
  -4  22   7       91.28       92.82      4.87 o 
  -3  22   7       10.73       10.10      1.53 o 
  -2  22   7       46.36       44.47      2.27 o 
  -1  22   7        0.13       -0.50      1.11 o 
   0  22   7        4.54        7.65      1.98 o 
   1  22   7      147.28      138.09      6.39 o 
  -6  23   7       13.21       17.01      3.82 o 
  -5  23   7        3.61        7.37      2.04 o 
  -4  23   7      112.29      110.34      5.48 o 
  -3  23   7       15.19       16.57      1.68 o 
  -2  23   7       21.11       19.18      1.64 o 
  -1  23   7       36.83       31.96      2.87 o 
   0  23   7      314.72      306.72      9.34 o 
   1  23   7       38.43       38.57      3.51 o 
  -5  24   7       27.90       25.12      5.38 o 
  -4  24   7        9.62       11.11      2.00 o 
  -3  24   7      113.85      106.42      3.99 o 
  -2  24   7       19.10       22.32      1.98 o 
  -1  24   7       60.67       56.21      3.77 o 
   0  24   7        4.33       12.54      2.19 o 
   1  24   7       65.57       58.67      7.29 o 
  -5  25   7        0.83        2.30      2.08 o 
  -4  25   7       21.96       25.45      2.73 o 
  -3  25   7        1.98        2.44      0.97 o 
  -2  25   7      193.97      201.13      5.67 o 
  -1  25   7        1.25        1.04      1.00 o 
   0  25   7       46.08       43.94      3.60 o 
   1  25   7       16.61       20.48      4.51 o 
  -5  26   7        1.50        0.69      2.08 o 
  -4  26   7       46.39       48.62      3.87 o 
  -3  26   7        0.16        2.87      1.02 o 
  -2  26   7        6.66       10.15      1.53 o 
  -1  26   7        1.54        2.90      1.17 o 
   0  26   7        0.24        3.19      1.62 o 
  -4  27   7      320.26      321.03     11.91 o 
  -3  27   7       51.31       49.53      2.55 o 
  -2  27   7       67.04       66.15      3.35 o 
  -1  27   7      129.73      127.09      5.95 o 
   0  27   7      114.96      100.34      9.37 o 
  -4  28   7        9.49       11.89      2.67 o 
  -3  28   7       64.85       62.06      3.55 o 
  -2  28   7       61.06       53.28      3.04 o 
  -1  28   7        4.99        8.33      1.92 o 
  -3  29   7      142.64      135.46      5.29 o 
  -2  29   7       35.32       32.47      2.68 o 
  -1  29   7       56.54       56.09      5.03 o 
  -3  30   7       30.08       27.31      3.41 o 
  -2  30   7        1.79        3.60      1.92 o 
  -6   0   8      197.34      201.92      7.21 o 
  -4   0   8       92.98       87.35      5.77 o 
  -2   0   8      125.53      133.51     14.41 o 
   0   0   8      568.61      544.40     13.23 o 
   2   0   8       92.32       95.13      8.68 o 
  -7   1   8      100.24       91.45      7.12 o 
  -6   1   8        9.61       14.56      1.48 o 
  -5   1   8      187.60      188.64      5.90 o 
  -4   1   8      970.60      922.66     14.34 o 
  -3   1   8      195.50      184.98      5.46 o 
  -2   1   8        9.95       13.66      1.64 o 
  -1   1   8      147.57      146.45      3.94 o 
   0   1   8       28.14       39.29      2.13 o 
   1   1   8       21.78       24.56      2.14 o 
   2   1   8      236.66      233.07      9.45 o 
  -7   2   8       21.33       23.23      2.70 o 
  -6   2   8       12.42       13.57      1.68 o 
  -5   2   8      120.44      129.65      4.86 o 
  -4   2   8      349.66      363.10     10.90 o 
  -3   2   8       11.22       11.92      1.69 o 
  -2   2   8       51.84       64.48      3.20 o 
  -1   2   8      222.12      239.95      5.59 o 
   0   2   8        5.09        5.06      0.98 o 
   1   2   8        2.93        5.21      1.72 o 
   2   2   8       72.84       78.83      5.63 o 
  -7   3   8       87.31       86.48      5.06 o 
  -6   3   8      389.19      391.71      8.94 o 
  -5   3   8      175.03      170.83      4.86 o 
  -4   3   8       55.07       59.58      2.88 o 
  -3   3   8      167.07      168.45      5.21 o 
  -2   3   8      378.20      355.72      9.53 o 
  -1   3   8       30.16       28.22      1.94 o 
   0   3   8       19.48       18.67      1.71 o 
   1   3   8       19.03       24.25      2.70 o 
   2   3   8      217.57      195.72      8.72 o 
  -7   4   8      341.73      360.33     18.03 o 
  -6   4   8      109.68      115.69      4.34 o 
  -5   4   8        5.78        6.17      1.20 o 
  -4   4   8       12.81       19.03      1.81 o 
  -3   4   8      254.38      255.18      8.62 o 
  -2   4   8       10.40       16.10      1.64 o 
  -1   4   8       47.27       47.19      2.47 o 
   0   4   8        1.25        2.16      0.85 o 
   1   4   8      492.79      481.98     11.37 o 
   2   4   8       20.79       30.85      4.16 o 
  -7   5   8      128.46      120.60      5.79 o 
  -6   5   8      198.15      195.11      6.23 o 
  -5   5   8      165.74      165.24      4.81 o 
  -4   5   8      503.92      495.31      8.58 o 
  -3   5   8      171.52      166.87      5.20 o 
  -2   5   8      211.03      216.96      5.33 o 
  -1   5   8       12.05       19.12      2.15 o 
   0   5   8       45.83       45.18      2.82 o 
   1   5   8        0.98        8.19      2.11 o 
   2   5   8       26.94       20.90      3.82 o 
   3   5   8        9.99       11.45      3.82 o 
  -7   6   8        0.51        1.32      2.06 o 
  -6   6   8        1.79        4.12      1.23 o 
  -5   6   8      327.02      317.86      6.33 o 
  -4   6   8       96.72      103.23      3.75 o 
  -3   6   8       75.95       76.50      3.19 o 
  -2   6   8       39.47       34.75      2.17 o 
  -1   6   8      450.26      439.58      8.07 o 
   0   6   8        0.94        3.38      1.33 o 
   1   6   8       14.87       18.03      2.27 o 
   2   6   8        9.91       10.16      2.25 o 
   3   6   8       26.44       27.07      4.86 o 
  -7   7   8       25.10       24.08      2.72 o 
  -6   7   8       12.48       14.54      1.91 o 
  -5   7   8      236.00      226.83      5.24 o 
  -4   7   8       18.50       24.58      1.88 o 
  -3   7   8      233.93      219.84      5.43 o 
  -2   7   8       78.21       80.29      3.22 o 
  -1   7   8      294.75      288.81      7.29 o 
   0   7   8       69.12       72.91      4.07 o 
   1   7   8       56.17       63.11      3.92 o 
   2   7   8        0.04        0.16      1.76 o 
  -7   8   8       21.74       24.03      3.68 o 
  -6   8   8      297.74      308.94      7.84 o 
  -5   8   8        2.24        6.13      1.11 o 
  -4   8   8       32.96       35.31      2.29 o 
  -3   8   8      264.27      256.35      5.92 o 
  -2   8   8        0.31        1.45      0.86 o 
  -1   8   8      138.05      136.72      4.94 o 
   0   8   8       39.26       39.62      3.26 o 
   1   8   8        5.00        6.09      1.75 o 
   2   8   8        0.19        0.40      1.17 o 
  -7   9   8       92.55       82.81      7.29 o 
  -6   9   8        8.30       11.62      1.82 o 
  -5   9   8       10.13       10.33      1.26 o 
  -4   9   8      237.05      245.94      5.87 o 
  -3   9   8       42.12       49.20      2.58 o 
  -2   9   8      132.36      126.17      4.04 o 
  -1   9   8       12.05       17.60      1.90 o 
   0   9   8      146.29      164.25      6.33 o 
   1   9   8        2.82        5.48      2.95 o 
   2   9   8        1.20        1.51      1.17 o 
  -7  10   8        8.66        6.25      2.43 o 
  -6  10   8      102.40      111.23      5.46 o 
  -5  10   8       23.22       22.64      2.25 o 
  -4  10   8      144.39      139.32      4.03 o 
  -3  10   8        0.46        1.75      1.01 o 
  -2  10   8       18.54       23.13      2.40 o 
  -1  10   8       38.11       35.52      2.51 o 
   0  10   8        0.25        3.01      1.40 o 
   1  10   8       10.34       10.02      2.57 o 
   2  10   8      115.36      111.48      5.61 o 
  -7  11   8       20.99       21.52      4.51 o 
  -6  11   8      323.83      306.08      9.29 o 
  -5  11   8       47.44       46.44      2.69 o 
  -4  11   8       26.51       27.55      1.90 o 
  -3  11   8        0.07        0.58      1.00 o 
  -2  11   8      339.87      351.47      8.12 o 
  -1  11   8        4.22        5.04      1.45 o 
   0  11   8      133.84      119.63      5.36 o 
   1  11   8       62.39       52.56      6.60 o 
   2  11   8       59.01       64.52      4.40 o 
  -7  12   8      143.11      143.06     11.11 o 
  -6  12   8      149.41      141.45      5.47 o 
  -5  12   8        0.53        0.57      0.84 o 
  -4  12   8        9.42       12.17      1.40 o 
  -3  12   8       30.22       29.56      2.03 o 
  -2  12   8        2.13        5.93      1.51 o 
  -1  12   8       20.81       22.02      2.09 o 
   0  12   8        4.73        7.45      1.73 o 
   1  12   8       28.67       35.57      4.04 o 
   2  12   8       64.10       58.35      4.18 o 
  -6  13   8        0.05        3.17      1.32 o 
  -5  13   8        0.02        2.74      1.23 o 
  -4  13   8      219.73      222.32      6.01 o 
  -3  13   8       78.72       75.59      3.29 o 
  -2  13   8       16.58       18.19      1.86 o 
  -1  13   8       14.83       13.29      1.79 o 
   0  13   8      310.81      290.15     10.53 o 
   1  13   8       16.37       13.85      2.78 o 
   2  13   8       14.06       11.15      3.30 o 
  -6  14   8       88.42       94.36      5.13 o 
  -5  14   8      158.58      163.05      5.63 o 
  -4  14   8        1.96        3.61      1.16 o 
  -3  14   8      116.29      114.63      3.80 o 
  -2  14   8        0.02        0.81      0.99 o 
  -1  14   8      175.63      177.26      5.84 o 
   0  14   8        2.13        8.24      2.03 o 
   1  14   8        1.99        1.44      1.58 o 
   2  14   8        0.18       -3.12      3.12 o 
  -6  15   8       74.19       77.25      4.60 o 
  -5  15   8      310.26      295.07      7.73 o 
  -4  15   8       32.84       33.87      2.35 o 
  -3  15   8      356.57      349.12     10.39 o 
  -2  15   8       45.86       42.87      2.90 o 
  -1  15   8      136.91      144.03      5.46 o 
   0  15   8       13.19       17.74      3.12 o 
   1  15   8        1.75        6.87      2.63 o 
   2  15   8        8.65        5.21      2.08 o 
  -6  16   8       25.08       19.14      3.06 o 
  -5  16   8      266.41      271.88     11.43 o 
  -4  16   8        4.57        7.87      1.55 o 
  -3  16   8      345.30      348.01      6.80 o 
  -2  16   8       62.25       61.69      3.76 o 
  -1  16   8       64.15       68.63      4.23 o 
   0  16   8       56.39       59.53      7.29 o 
   1  16   8       19.02       22.45      2.73 o 
   2  16   8        0.14       -2.08      2.08 o 
  -6  17   8       42.72       43.39      6.25 o 
  -5  17   8       23.88       30.05      3.04 o 
  -4  17   8      170.86      171.41      5.82 o 
  -3  17   8      131.32      137.48      4.22 o 
  -2  17   8        3.43        3.56      0.97 o 
  -1  17   8      138.10      147.08      6.11 o 
   0  17   8       35.66       37.96      4.15 o 
   1  17   8       78.34       78.12      4.94 o 
  -5  18   8        6.96       14.10      2.27 o 
  -4  18   8       41.21       46.94      3.16 o 
  -3  18   8      197.52      202.17      5.91 o 
  -2  18   8       11.54       14.45      2.21 o 
  -1  18   8       10.63       11.75      1.94 o 
   0  18   8        1.44        0.35      2.26 o 
  -5  19   8       55.12       53.33      4.00 o 
  -4  19   8       57.00       56.10      3.45 o 
  -3  19   8        0.09        2.03      0.89 o 
  -2  19   8      222.69      224.24      5.90 o 
  -1  19   8        0.66        5.48      1.58 o 
   0  19   8       26.48       28.55      3.80 o 
   1  19   8        3.45        3.12      2.78 o 
  -5  20   8       23.98       27.11      3.01 o 
  -4  20   8       78.23       80.49      4.10 o 
  -3  20   8        3.43        2.25      0.90 o 
  -2  20   8       57.48       58.18      3.49 o 
  -1  20   8      118.16      125.36      7.49 o 
   0  20   8       85.69       87.76      7.81 o 
   1  20   8       34.25       32.28      5.21 o 
  -5  21   8       78.91       82.62      8.68 o 
  -4  21   8      303.66      309.07      9.55 o 
  -3  21   8        2.00        2.99      1.24 o 
  -2  21   8       49.84       49.57      3.87 o 
  -1  21   8        1.26        2.94      1.58 o 
   0  21   8      249.35      249.60     11.05 o 
   1  21   8        0.05        6.94      2.78 o 
  -4  22   8       16.34       17.22      2.44 o 
  -3  22   8        1.55        4.65      1.03 o 
  -2  22   8      155.68      151.69      6.62 o 
  -1  22   8       26.35       23.35      3.41 o 
  -4  23   8       17.72       23.13      3.31 o 
  -3  23   8      150.07      147.10      4.98 o 
  -2  23   8       61.90       66.81      4.47 o 
  -1  23   8       38.00       40.29      4.29 o 
  -4  24   8       75.61       65.61      7.64 o 
  -3  24   8      197.37      200.75      6.54 o 
  -2  24   8       11.16       11.56      2.07 o 
  -3  25   8      133.95      137.10      6.21 o 
  -2  25   8       41.70       43.04      6.25 o 
  -5   0   9      167.15      158.37      8.10 o 
  -3   0   9        0.47        3.47      1.74 o 
  -1   0   9      222.56      208.60     24.66 o 
   1   0   9      184.42      194.84     12.85 o 
  -6   1   9       13.12       12.08      2.04 o 
  -5   1   9       93.09       98.73      4.47 o 
  -4   1   9      133.87      125.78      4.90 o 
  -3   1   9      176.98      162.99      5.54 o 
  -2   1   9       84.27       85.28      3.93 o 
  -1   1   9       20.91       23.83      1.99 o 
   0   1   9      220.55      224.61      5.86 o 
   1   1   9      331.76      305.84     11.67 o 
  -6   2   9       85.03       82.70      3.81 o 
  -5   2   9       36.58       39.93      2.86 o 
  -4   2   9       39.81       45.06      2.98 o 
  -3   2   9      125.47      136.03      5.11 o 
  -2   2   9       13.07       12.67      1.76 o 
  -1   2   9       13.55       16.47      1.63 o 
   0   2   9        0.79        1.87      0.95 o 
   1   2   9       87.24       99.52      5.28 o 
  -6   3   9       66.63       68.78      3.50 o 
  -5   3   9        3.19        4.59      1.29 o 
  -4   3   9      163.52      158.82      5.46 o 
  -3   3   9      351.57      351.47      8.34 o 
  -2   3   9       64.45       64.44      3.49 o 
  -1   3   9       81.61       84.05      3.98 o 
   0   3   9        8.56       11.60      1.76 o 
   1   3   9        2.24        7.76      2.07 o 
  -6   4   9       23.26       24.02      2.17 o 
  -5   4   9        9.99        6.45      1.29 o 
  -4   4   9       30.13       35.34      2.91 o 
  -3   4   9       76.00       84.72      4.08 o 
  -2   4   9       49.97       53.82      3.36 o 
  -1   4   9        1.42        5.29      1.93 o 
   0   4   9       73.47       71.07      3.72 o 
   1   4   9        0.39       -1.74      1.74 o 
  -6   5   9       80.76       79.22      3.69 o 
  -5   5   9       20.12       20.31      2.35 o 
  -4   5   9      282.64      274.94      7.42 o 
  -3   5   9       71.65       75.92      3.77 o 
  -2   5   9      135.25      135.65      4.98 o 
  -1   5   9      107.47      106.81      4.60 o 
   0   5   9        4.38        6.21      1.36 o 
   1   5   9       75.32       68.20      3.76 o 
  -6   6   9       37.73       40.83      3.02 o 
  -5   6   9        0.00        3.28      1.22 o 
  -4   6   9       10.32       15.26      1.78 o 
  -3   6   9       47.53       47.91      3.02 o 
  -2   6   9       17.35       19.15      1.94 o 
  -1   6   9        5.52        8.32      1.64 o 
   0   6   9        1.65        6.34      2.35 o 
   1   6   9       38.33       44.01      3.74 o 
  -6   7   9        1.65        5.55      1.63 o 
  -5   7   9      235.78      233.43      6.39 o 
  -4   7   9      249.93      254.93      6.33 o 
  -3   7   9       22.96       26.51      2.29 o 
  -2   7   9        2.34        3.04      1.08 o 
  -1   7   9       50.08       62.56      3.71 o 
   0   7   9      287.84      301.32      9.53 o 
   1   7   9       41.26       36.28      4.04 o 
  -6   8   9       56.14       63.52      7.29 o 
  -5   8   9       48.04       54.66      2.77 o 
  -4   8   9        9.73       13.84      1.70 o 
  -3   8   9       44.17       41.11      2.80 o 
  -2   8   9        4.47       12.77      2.11 o 
  -1   8   9      476.96      486.25     10.25 o 
   0   8   9       15.40       23.20      2.50 o 
   1   8   9        0.65        2.43      2.43 o 
  -6   9   9      141.68      141.77     10.42 o 
  -5   9   9      251.46      249.49      6.53 o 
  -4   9   9      114.21      115.96      4.27 o 
  -3   9   9        0.19        6.40      1.48 o 
  -2   9   9      526.49      524.85     14.46 o 
  -1   9   9       19.17       25.66      2.45 o 
   0   9   9      110.67      108.18      4.75 o 
   1   9   9       39.47       56.23      7.29 o 
  -6  10   9        0.77        2.18      1.74 o 
  -5  10   9        1.24        3.14      1.15 o 
  -4  10   9       76.03       78.94      3.55 o 
  -3  10   9      183.08      185.45      7.15 o 
  -2  10   9       59.80       72.29      3.93 o 
  -1  10   9       32.51       43.45      3.10 o 
   0  10   9       81.18       78.82      4.11 o 
   1  10   9       72.39       86.44      9.03 o 
  -6  11   9       31.91       35.40      5.90 o 
  -5  11   9        3.61        2.47      0.96 o 
  -4  11   9       16.97       17.31      1.68 o 
  -3  11   9      308.43      309.17      9.29 o 
  -2  11   9       48.54       61.15      3.63 o 
  -1  11   9      214.82      211.63      6.67 o 
   0  11   9        3.14        6.93      2.11 o 
  -6  12   9        1.73        2.08      2.43 o 
  -5  12   9       25.02       26.48      2.31 o 
  -4  12   9       39.23       40.02      2.34 o 
  -3  12   9      105.43      123.59      7.44 o 
  -2  12   9      119.51      118.46      5.76 o 
  -1  12   9       24.08       33.77      2.86 o 
   0  12   9      152.53      148.51      6.75 o 
  -6  13   9       86.34       21.18      6.60 o 
  -5  13   9      304.48      294.10     11.19 o 
  -4  13   9        4.28        3.75      1.19 o 
  -3  13   9      101.41      107.95      5.48 o 
  -2  13   9      391.08      373.29      9.03 o 
  -1  13   9       64.63       74.84      4.01 o 
   0  13   9        8.81        4.16      2.43 o 
  -5  14   9       16.06       20.57      2.29 o 
  -4  14   9       26.74       23.51      2.21 o 
  -3  14   9       39.36       42.67      2.97 o 
  -2  14   9       52.75       60.33      3.62 o 
  -1  14   9      155.27      153.62      5.86 o 
  -5  15   9        0.25        1.21      1.23 o 
  -4  15   9       97.39       97.51      4.08 o 
  -3  15   9        0.10        0.98      1.02 o 
  -2  15   9       26.16       28.23      2.54 o 
  -1  15   9       12.38       19.70      2.29 o 
  -4  16   9       19.65       19.55      2.39 o 
  -3  16   9       10.88       10.85      1.62 o 
  -2  16   9       27.71       31.37      2.46 o 
  -1  16   9       48.68       47.41      3.28 o 
  -4  17   9        6.40        6.71      1.80 o 
  -3  17   9        0.21        0.48      1.14 o 
  -2  17   9      334.58      322.93      7.88 o 
  -1  17   9        6.70        9.02      3.12 o 
  -4  18   9       62.63       59.12      6.60 o 
  -3  18   9      140.37      142.56      5.50 o 
  -2  18   9        1.03        1.74      1.40 o 
  -4  19   9       74.20       64.57      7.64 o 
  -3  19   9      129.93      132.09      9.03 o 
  -2  19   9        1.39       -2.43      2.43 o 
  -4  20   9        1.00        3.12      2.08 o 
  -3  20   9       77.89       76.06      9.20 o 
  -2  20   9       36.24       39.57      5.90 o 
  -3  21   9        4.37        3.47      2.08 o 
  -3  22   9        1.45        0.35      1.74 o 
  -4   0  10       93.44      104.12      6.75 o 
  -2   0  10       52.48       65.59      5.27 o 
  -5   1  10      177.72      163.57     12.16 o 
  -4   1  10      359.11      354.40      8.94 o 
  -3   1  10      105.15      103.39      4.67 o 
  -2   1  10       12.16        8.22      1.60 o 
  -1   1  10       79.17       82.15      6.12 o 
  -5   2  10       19.51       30.20      5.55 o 
  -4   2  10      125.46      128.32      5.29 o 
  -3   2  10       13.60       18.81      2.11 o 
  -2   2  10        0.71        5.54      1.60 o 
  -1   2  10       35.43       43.23      4.40 o 
   0   2  10        0.16        1.04      1.74 o 
  -5   3  10       38.06       31.24      5.55 o 
  -4   3  10       67.23       73.92      3.99 o 
  -3   3  10      129.06      132.12      5.34 o 
  -2   3  10      190.79      200.94      7.60 o 
  -1   3  10       10.71       11.44      2.45 o 
   0   3  10       17.22       14.23      3.82 o 
  -5   4  10        1.91        5.55      2.78 o 
  -4   4  10        9.26       21.88      3.16 o 
  -3   4  10      103.89      105.32      4.77 o 
  -2   4  10       21.59       32.40      3.37 o 
  -1   4  10       56.05       55.82      3.99 o 
  -5   5  10       42.01       36.45      5.90 o 
  -4   5  10      249.42      244.94      7.33 o 
  -3   5  10      147.46      153.16      5.68 o 
  -2   5  10      138.72      141.54      6.48 o 
  -1   5  10        2.81        3.21      1.51 o 
  -5   6  10       75.00       78.80      8.33 o 
  -4   6  10       44.99       50.13      3.85 o 
  -3   6  10       40.83       45.28      3.80 o 
  -2   6  10        8.06        8.16      1.89 o 
  -1   6  10      117.55      116.80      5.81 o 
  -5   7  10      230.50      209.46     13.55 o 
  -4   7  10        6.62        8.25      1.78 o 
  -3   7  10       93.47       89.53      5.21 o 
  -2   7  10       10.12       10.13      2.60 o 
  -1   7  10      165.94      155.44      8.22 o 
  -5   8  10        0.10        7.98      3.47 o 
  -4   8  10       59.42       50.33      6.60 o 
  -3   8  10       74.56       75.58      4.66 o 
  -2   8  10        0.32        1.21      3.47 o 
  -1   8  10       46.64       41.00      4.86 o 
  -5   9  10       14.19       14.58      3.82 o 
  -3   9  10       48.99       49.43      4.78 o 
  -2   9  10        6.79        8.85      1.96 o 
  -1   9  10        4.43        9.02      3.12 o 
  -5  10  10       12.72       11.11      3.12 o 
  -2  10  10        3.82        4.51      2.78 o 
  -1  10  10       37.36       26.38      4.86 o 
  -2  11  10      175.82      181.28     12.85 o 
                                                 
